# Supplementary material for: (E)-Methyl N′-(3,4,5-trimethoxy­benzyl­idene)hydrazinecarboxyl­ate
Source: Acta Crystallogr Sect E Struct Rep Online. 2008 Oct 4;64(Pt 11):o2063. doi: 10.1107/S1600536808031590 (PMC2959621; doi:10.1107/S1600536808031590)
Supplement: Supplementary file 2 [file e-64-o2063-Isup2.hkl]

#
# h,k,l, Fc-squared, Fo-squared, sigma(Fo-squared) and status flag
#
data_I
_shelx_title ' ff in P2(1)/c'
_shelx_refln_list_code          4
_shelx_F_calc_maximum      169.17
_exptl_crystal_F_000       568.00
_reflns_d_resolution_high  0.8394
 
loop_
 _symmetry_equiv_pos_as_xyz
 'x, y, z'
 '-x, y+1/2, -z+1/2'
 '-x, -y, -z'
 'x, -y-1/2, z-1/2'
 
_cell_length_a     8.5542
_cell_length_b    22.7045
_cell_length_c     7.8128
_cell_angle_alpha  90.000
_cell_angle_beta  116.150
_cell_angle_gamma  90.000
 
_shelx_F_squared_multiplier     1.000
 
loop_
 _refln_index_h
 _refln_index_k
 _refln_index_l
 _refln_F_squared_calc
 _refln_F_squared_meas
 _refln_F_squared_sigma
 _refln_observed_status
   1   0   0      385.40      376.65     21.04 o
   2   0   0      714.74      743.66     45.87 o
   3   0   0     1287.93     1364.59     95.33 o
   4   0   0      193.87      244.70     28.38 o
   5   0   0      186.18      171.86     16.08 o
   6   0   0     1102.26     1079.67     34.94 o
   7   0   0       43.18       40.36      9.08 o
   8   0   0        0.24        3.04      4.39 o
   1   1   0      551.16      537.49     12.22 o
   2   1   0     3177.52     3143.05    103.67 o
   3   1   0      734.98      702.20     28.71 o
   4   1   0        5.58        5.36      1.14 o
   5   1   0      301.85      300.12      9.82 o
   6   1   0        5.53        6.70      3.16 o
   7   1   0       11.66       12.00      3.99 o
   8   1   0        7.29        7.41      3.84 o
   9   1   0        0.29       -4.82      3.56 o
   0   2   0      167.96      203.62      3.50 o
   1   2   0     1262.35     1220.55     35.08 o
   2   2   0      681.05      590.90     15.78 o
   3   2   0      863.44      848.85     21.69 o
   4   2   0        1.69        1.71      0.96 o
   5   2   0       57.44       53.96      3.18 o
   6   2   0       40.96       41.66      5.89 o
   7   2   0        6.26        8.54      3.59 o
   8   2   0        3.85        9.22      4.08 o
   9   2   0        3.21        9.13      5.70 o
   1   3   0     8440.43     9364.17    184.76 o
   2   3   0      997.68      766.80     36.40 o
   3   3   0      134.88      144.15      3.46 o
   4   3   0        0.70        2.11      0.97 o
   5   3   0       82.79       77.71      3.17 o
   6   3   0       20.55       18.75      4.40 o
   7   3   0       69.02       69.30      8.07 o
   8   3   0        8.55        4.40      3.87 o
   9   3   0        0.65        2.81      3.87 o
   0   4   0        1.50        2.24      0.69 o
   1   4   0      299.27      277.56      7.03 o
   2   4   0     3813.70     3914.08     41.54 o
   3   4   0        3.85        2.99      0.84 o
   4   4   0      298.05      305.92      5.54 o
   5   4   0       98.03       91.63      3.12 o
   6   4   0       26.73       17.89      4.34 o
   7   4   0       31.39       21.89      5.47 o
   8   4   0       13.63       16.41      5.52 o
   9   4   0        5.24       11.84      5.52 o
   1   5   0       88.58      102.29      4.08 o
   2   5   0      340.06      358.06      8.08 o
   3   5   0      273.79      257.97     10.51 o
   4   5   0       28.97       31.18      2.37 o
   5   5   0      143.42      133.43      4.31 o
   6   5   0        1.25        2.12      2.59 o
   7   5   0       15.99       20.28      5.24 o
   8   5   0        0.01       -1.12      3.04 o
   0   6   0     3836.71     4246.04    168.78 o
   1   6   0        0.00        1.30      1.16 o
   2   6   0        1.43        0.66      0.66 o
   3   6   0      308.84      260.38      5.72 o
   4   6   0      104.54      117.76      4.31 o
   5   6   0       12.47       12.69      1.50 o
   6   6   0        0.01        0.68      2.18 o
   7   6   0        0.08       -0.75      3.34 o
   8   6   0        1.65        2.40      3.90 o
   1   7   0       69.77       64.32      2.05 o
   2   7   0       18.09       17.55      1.38 o
   3   7   0      952.80      972.12     16.12 o
   4   7   0     1236.82     1177.01     15.16 o
   5   7   0        9.26        7.81      1.44 o
   6   7   0        0.95        0.09      2.28 o
   7   7   0       13.20       12.48      4.53 o
   8   7   0        2.34        5.92      4.94 o
   0   8   0     1436.99     1503.58     13.33 o
   1   8   0      278.58      290.02      9.42 o
   2   8   0      679.65      730.37     20.65 o
   3   8   0        5.30        3.85      1.11 o
   4   8   0      106.66       72.69     17.85 o
   5   8   0       13.37       11.81      1.56 o
   6   8   0        7.62        3.61      4.37 o
   7   8   0       32.83       29.78      6.15 o
   8   8   0       43.55       50.71      8.09 o
   1   9   0      168.64      183.14      3.69 o
   2   9   0     1146.05     1228.48     24.92 o
   3   9   0       66.82       71.84      2.49 o
   4   9   0       46.91       40.87      2.26 o
   5   9   0       29.22       31.77      2.23 o
   6   9   0       19.04       11.50      2.83 o
   7   9   0       11.93        8.38      4.12 o
   8   9   0        8.65        8.54      5.51 o
   0  10   0     1771.05     1879.36     24.90 o
   1  10   0      442.84      549.06     10.92 o
   2  10   0       30.46       40.27      1.92 o
   3  10   0      243.92      276.82      6.58 o
   4  10   0        1.36        0.46      0.91 o
   5  10   0      343.74      317.28     30.73 o
   6  10   0       34.79       38.11      4.71 o
   7  10   0       50.02       56.17      8.76 o
   8  10   0        0.06       -2.29      3.28 o
   1  11   0       30.53       28.42      1.68 o
   2  11   0      395.21      436.72      8.62 o
   3  11   0       20.77       20.37      1.74 o
   4  11   0       40.93       40.93      2.40 o
   5  11   0      121.44      110.53      6.20 o
   6  11   0      359.45      380.90     12.44 o
   7  11   0       13.64       13.88      4.87 o
   8  11   0        0.30        2.02      3.92 o
   0  12   0      120.25      118.21      4.32 o
   1  12   0        6.49        5.17      1.04 o
   2  12   0       13.07       14.61      1.52 o
   3  12   0      231.80      200.85      5.44 o
   4  12   0       95.18       94.17      3.38 o
   5  12   0        7.98        6.26      1.69 o
   6  12   0       19.16       13.86      3.60 o
   7  12   0        2.18        0.86      3.18 o
   8  12   0       13.67        8.82      7.12 o
   1  13   0     1855.68     2015.57     16.02 o
   2  13   0        0.31       -0.10      0.81 o
   3  13   0        1.99        2.06      0.97 o
   4  13   0      225.59      210.25      8.07 o
   5  13   0      146.49      159.26      5.09 o
   6  13   0      110.12      104.24      7.07 o
   7  13   0       20.76       12.82      7.64 o
   8  13   0        1.19       -0.95      6.09 o
   0  14   0       51.78       38.82      3.09 o
   1  14   0     1321.90     1458.05     12.83 o
   2  14   0      314.38      332.20      9.32 o
   3  14   0       54.27       55.91      2.79 o
   4  14   0      421.59      414.23     14.80 o
   5  14   0      910.06      978.73     61.93 o
   6  14   0       40.53       47.26      7.23 o
   7  14   0       26.47       27.66      9.08 o
   1  15   0        3.94        5.68      1.30 o
   2  15   0      233.96      246.34      6.84 o
   3  15   0        0.80        0.09      1.22 o
   4  15   0      193.51      215.80      8.89 o
   5  15   0      142.93      148.50     15.51 o
   6  15   0        0.18        2.02      3.69 o
   7  15   0        1.28        1.32      5.52 o
   0  16   0       23.00       28.48      3.96 o
   1  16   0      239.78      246.65      8.02 o
   2  16   0       81.99       71.03      5.27 o
   3  16   0        4.43        1.04      1.45 o
   4  16   0        4.12        3.08      1.54 o
   5  16   0        1.09        3.11      1.90 o
   6  16   0       23.12       27.50      6.31 o
   7  16   0        0.11       -1.63      5.32 o
   1  17   0       17.14       17.38      2.54 o
   2  17   0      131.71      135.82      6.15 o
   3  17   0        7.13       10.14      2.25 o
   4  17   0      217.12      202.13      8.87 o
   5  17   0        0.18       -0.75      1.88 o
   6  17   0        0.70        4.39      6.22 o
   0  18   0        1.03        0.09      2.09 o
   1  18   0        5.94        8.55      2.10 o
   2  18   0        3.93        5.21      1.84 o
   3  18   0      187.67      188.26      8.65 o
   4  18   0        5.88        4.85      2.10 o
   5  18   0        0.31       -1.25      2.21 o
   6  18   0        0.22       -0.31      5.42 o
   1  19   0      158.38      153.16      5.89 o
   2  19   0       13.48       15.73      2.67 o
   3  19   0       20.91       30.30      3.39 o
   4  19   0       40.58       39.78      3.81 o
   5  19   0       14.72       14.97      3.30 o
   6  19   0        0.34       -3.56      6.01 o
   0  20   0       32.54       33.90      5.24 o
   1  20   0        0.02        1.48      1.68 o
   2  20   0       53.24       52.62      4.17 o
   3  20   0       25.99       24.85      3.23 o
   4  20   0        4.71        2.99      2.51 o
   5  20   0       19.07       15.85      3.48 o
   6  20   0        4.90        3.92      7.28 o
   1  21   0        4.66        3.22      1.93 o
   2  21   0        7.75        6.04      2.30 o
   3  21   0       10.78        8.99      2.45 o
   4  21   0        0.00        0.23      2.21 o
   5  21   0       28.90       38.06      4.60 o
   0  22   0        8.39        9.05      3.65 o
   1  22   0        1.46        1.24      1.88 o
   2  22   0       12.40       14.95      3.00 o
   3  22   0        9.14        6.98      2.30 o
   4  22   0        4.59        6.90      2.83 o
   5  22   0        2.38        9.13      3.38 o
   1  23   0        4.93        5.09      2.16 o
   2  23   0        2.63        0.44      1.97 o
   3  23   0        0.54       -0.52      1.98 o
   4  23   0        2.95       -0.06      2.23 o
   0  24   0      217.47      213.82     18.32 o
   1  24   0       15.37       14.07      2.91 o
   2  24   0        0.50        0.16      1.79 o
   3  24   0        1.00        2.46      2.23 o
   4  24   0       19.69       19.38      4.35 o
   1  25   0       41.94       40.93      4.38 o
   2  25   0        1.68        1.20      2.02 o
   3  25   0       11.10        6.81      2.90 o
   0  26   0        0.07        4.34      2.91 o
   1  26   0        2.03        1.65      2.16 o
   2  26   0        4.55        6.92      3.06 o
  -9   1   1        2.35        5.55      3.67 o
  -8   1   1       10.57        7.94      3.49 o
  -7   1   1       41.55       36.59      4.62 o
  -6   1   1       83.15       96.90      4.91 o
  -5   1   1      342.83      300.26      6.30 o
  -4   1   1        8.50        3.70      0.91 o
  -3   1   1     2471.23     2486.91     84.68 o
  -2   1   1      331.77      398.41     14.63 o
  -1   1   1     3604.20     3626.01    189.95 o
   0   1   1     5393.08     4851.45     31.17 o
   1   1   1        7.31        5.74      1.12 o
   2   1   1      109.68       83.93      7.10 o
   3   1   1      155.47      154.44      3.90 o
   4   1   1       45.80       49.16      2.79 o
   5   1   1       90.19       85.36      3.66 o
   6   1   1        2.84        0.05      2.53 o
   7   1   1       26.32       24.76      5.78 o
   8   1   1        0.24        1.54      2.94 o
  -9   2   1        0.01        1.80      2.70 o
  -8   2   1       21.92       20.03      6.82 o
  -7   2   1      203.11      203.28     12.22 o
  -6   2   1        0.55        0.87      1.53 o
  -5   2   1       20.99       21.02      2.17 o
  -4   2   1       69.69       69.28      3.75 o
  -3   2   1       91.81       95.22      6.60 o
  -2   2   1    23778.39    24913.80    403.49 o
  -1   2   1      451.75      438.82     17.62 o
   0   2   1      164.72      163.42      8.14 o
   1   2   1       23.35       34.24      1.65 o
   2   2   1      739.05      785.50     34.79 o
   3   2   1       19.85       18.64      1.47 o
   4   2   1      305.87      310.75     18.55 o
   5   2   1       30.23       28.60      3.75 o
   6   2   1        8.07       13.48      4.31 o
   7   2   1        8.65        5.93      3.65 o
   8   2   1        3.46       -3.52      2.95 o
  -9   3   1        1.39        3.52      3.54 o
  -8   3   1       32.38       26.50      5.54 o
  -7   3   1        4.61        6.07      3.19 o
  -6   3   1        0.80        2.50      1.67 o
  -5   3   1       34.20       33.64      2.07 o
  -4   3   1     1857.83     1920.40     75.32 o
  -3   3   1     2592.41     2692.36    106.20 o
  -2   3   1    28619.56    29385.63    707.09 o
  -1   3   1      315.00      296.98      7.98 o
   0   3   1       77.32       65.92      1.62 o
   1   3   1     8162.00     8023.52    378.57 o
   2   3   1       83.20       72.27      3.04 o
   3   3   1     1962.71     1996.07     49.61 o
   4   3   1      776.71      837.98     54.30 o
   5   3   1      216.14      197.13     13.94 o
   6   3   1        3.96        6.70      3.45 o
   7   3   1       16.95       22.89      5.93 o
   8   3   1        4.05        0.55      3.71 o
  -9   4   1        2.32        0.74      3.15 o
  -8   4   1        0.00        2.27      2.96 o
  -7   4   1        0.06        1.75      2.68 o
  -6   4   1       65.68       66.58      5.10 o
  -5   4   1      129.56      137.83      4.64 o
  -4   4   1      174.54      185.02      7.99 o
  -3   4   1     2845.59     2911.53     97.89 o
  -2   4   1     1433.21     1502.76     41.34 o
  -1   4   1     4335.98     4489.63     40.19 o
   0   4   1     2629.60     2595.03     75.30 o
   1   4   1       44.14       48.54      8.53 o
   2   4   1      141.80      142.39      3.88 o
   3   4   1      925.72      969.33     30.93 o
   4   4   1       18.67       24.96      2.70 o
   5   4   1      161.97      149.57      4.83 o
   6   4   1       63.00       66.33      7.58 o
   7   4   1       68.72       73.01      8.80 o
   8   4   1       18.83       20.48      6.10 o
  -9   5   1        3.59        2.50      4.00 o
  -8   5   1        0.52        0.69      3.01 o
  -7   5   1        0.89        0.36      2.73 o
  -6   5   1       36.07       34.56      3.50 o
  -5   5   1      195.75      199.45      5.79 o
  -4   5   1      350.92      309.53     12.78 o
  -3   5   1      315.41      334.89     10.43 o
  -2   5   1      119.48      120.00     10.65 o
  -1   5   1      319.95      369.03      8.77 o
   0   5   1       41.02       50.05      2.41 o
   1   5   1      680.34      720.24     20.57 o
   2   5   1      254.24      255.42      8.63 o
   3   5   1      122.54      114.81      3.00 o
   4   5   1        2.60        3.74      1.03 o
   5   5   1       57.25       59.51     10.35 o
   6   5   1       12.29        7.20      6.77 o
   7   5   1       41.98       44.63      7.43 o
   8   5   1       10.90        9.32      4.76 o
  -9   6   1        4.09        3.66      4.46 o
  -8   6   1        1.80        2.98      3.25 o
  -7   6   1        2.56        1.00      2.66 o
  -6   6   1      145.25      153.44      6.24 o
  -5   6   1      383.33      365.52     12.75 o
  -4   6   1       47.69       36.61      2.18 o
  -3   6   1     1200.38     1204.69     43.44 o
  -2   6   1       19.64       19.54      1.29 o
  -1   6   1      129.07      122.62      7.78 o
   0   6   1     3565.01     3529.21     95.60 o
   1   6   1      754.99      765.59     23.23 o
   2   6   1     1645.81     1637.53     35.03 o
   3   6   1       87.62      132.37      3.38 o
   4   6   1        0.29        0.35      0.97 o
   5   6   1       35.25       27.44      9.78 o
   6   6   1       16.35        8.90      3.98 o
   7   6   1        7.73        8.74      4.18 o
   8   6   1        0.02        2.22      3.91 o
  -9   7   1       32.37       33.30      7.09 o
  -8   7   1        6.51        4.14      4.89 o
  -7   7   1        3.68        2.80      2.48 o
  -6   7   1        2.97        1.84      2.34 o
  -5   7   1       41.06       46.90      2.69 o
  -4   7   1      742.58      722.10     21.21 o
  -3   7   1       39.28       49.56      2.30 o
  -2   7   1       55.79       64.16      3.18 o
  -1   7   1       11.54        7.11      1.15 o
   0   7   1      692.44      753.15      9.86 o
   1   7   1      551.89      567.29     15.51 o
   2   7   1       31.39       27.75      1.97 o
   3   7   1      261.20      236.76      4.76 o
   4   7   1       32.17       25.43      2.29 o
   5   7   1        0.83        1.76      1.53 o
   6   7   1       74.38       79.81      8.24 o
   7   7   1        2.48        1.30      3.39 o
   8   7   1      141.63      149.25     12.22 o
  -9   8   1        5.06       -1.99      4.95 o
  -8   8   1       36.90       36.97      6.84 o
  -7   8   1       10.33        6.80      2.99 o
  -6   8   1       86.46       81.02      4.89 o
  -5   8   1        0.63       -0.59      1.04 o
  -4   8   1        1.04        1.18      0.96 o
  -3   8   1      170.29      161.61     30.21 o
  -2   8   1     1116.87     1150.69     39.15 o
  -1   8   1        2.46        2.28      0.90 o
   0   8   1     3088.64     3115.58     65.59 o
   1   8   1      317.98      306.18      7.50 o
   2   8   1        6.52        4.78      0.94 o
   3   8   1      709.30      727.13     20.95 o
   4   8   1       95.99       86.82      4.56 o
   5   8   1       50.03       47.55      3.28 o
   6   8   1        7.89       11.48      4.18 o
   7   8   1       55.55       58.34      8.25 o
   8   8   1       14.72       27.55      6.50 o
  -9   9   1        7.23        5.60      6.27 o
  -8   9   1       16.76       18.29      5.63 o
  -7   9   1        0.36        1.57      2.53 o
  -6   9   1       84.51       84.92      5.09 o
  -5   9   1       31.73       35.45      2.59 o
  -4   9   1       29.23       32.10      2.10 o
  -3   9   1      136.17      139.44      4.01 o
  -2   9   1      196.85      213.91      5.70 o
  -1   9   1       60.84       60.85      2.74 o
   0   9   1      219.29      230.98      4.53 o
   1   9   1       12.68       15.04      1.30 o
   2   9   1      260.10      257.77      4.59 o
   3   9   1      118.05      108.39      3.20 o
   4   9   1        8.94       10.21      2.12 o
   5   9   1       14.37       18.49      2.42 o
   6   9   1       25.91       28.93      5.72 o
   7   9   1       11.46       11.80      4.76 o
   8   9   1        0.56        3.26      3.78 o
  -8  10   1       10.32        5.59      4.11 o
  -7  10   1       67.04       72.26      8.77 o
  -6  10   1      191.84      207.67      7.58 o
  -5  10   1       11.16       11.33      1.63 o
  -4  10   1        6.96        6.26      1.13 o
  -3  10   1      351.59      333.89      5.05 o
  -2  10   1     1163.35     1178.35     41.24 o
  -1  10   1       84.83      116.78      3.98 o
   0  10   1      447.96      430.07      8.76 o
   1  10   1      138.70      148.33      4.50 o
   2  10   1      177.55      176.59      3.87 o
   3  10   1       21.99       20.63      1.80 o
   4  10   1        9.86       10.07      1.75 o
   5  10   1      144.71      145.98      6.56 o
   6  10   1        0.04       -0.23      2.77 o
   7  10   1       35.25       42.40      7.43 o
  -8  11   1       17.49       25.03      9.93 o
  -7  11   1      309.49      338.77     12.44 o
  -6  11   1      283.79      267.56      8.68 o
  -5  11   1       72.04       61.10      3.61 o
  -4  11   1        0.17        1.30      0.94 o
  -3  11   1      675.27      636.80     25.16 o
  -2  11   1       36.14       59.12      2.26 o
  -1  11   1     2872.37     3225.16     63.87 o
   0  11   1      978.82     1049.74     17.68 o
   1  11   1       82.15       79.80      2.62 o
   2  11   1      250.78      247.39      4.70 o
   3  11   1      104.44       94.22      3.44 o
   4  11   1      281.50      274.70     12.44 o
   5  11   1        0.27        1.13      1.30 o
   6  11   1      184.45      184.46     11.51 o
   7  11   1        8.82        5.69      3.98 o
  -8  12   1        7.11       10.48      7.43 o
  -7  12   1       77.72      109.95     19.50 o
  -6  12   1      107.46      114.74      9.80 o
  -5  12   1        2.33        0.62      1.23 o
  -4  12   1      371.86      365.03     10.01 o
  -3  12   1      452.40      506.16     19.01 o
  -2  12   1        3.08        4.75      0.96 o
  -1  12   1     2295.99     2606.44     14.32 o
   0  12   1        0.03        0.79      0.81 o
   1  12   1        8.93        7.60      1.22 o
   2  12   1        0.76        1.31      0.96 o
   3  12   1       94.96      102.56      5.56 o
   4  12   1        5.32        9.13      1.82 o
   5  12   1      133.36      134.05      7.92 o
   6  12   1        1.95        3.79      3.24 o
   7  12   1        1.26        1.84      3.47 o
  -8  13   1       30.65       35.61     11.33 o
  -7  13   1      118.76      135.24     14.71 o
  -6  13   1       12.67       12.11      4.24 o
  -5  13   1       58.98       43.89     11.58 o
  -4  13   1        0.01        0.77      1.19 o
  -3  13   1        0.01        0.90      1.04 o
  -2  13   1      236.08      249.46      7.47 o
  -1  13   1      567.64      615.77     11.15 o
   0  13   1      140.24      128.43      3.89 o
   1  13   1       17.35       22.74      1.80 o
   2  13   1       74.81       80.73      3.01 o
   3  13   1       23.95       24.14      2.10 o
   4  13   1      357.00      349.25     22.53 o
   5  13   1        4.01        8.19      1.96 o
   6  13   1        2.28        0.20      3.08 o
   7  13   1       13.72       12.65      5.32 o
  -8  14   1        0.69       -1.94      5.29 o
  -7  14   1        0.34        2.27      3.98 o
  -6  14   1       98.25       99.81      9.33 o
  -5  14   1       10.89       11.56      2.08 o
  -4  14   1       25.48       28.92      2.51 o
  -3  14   1       10.38       12.16      1.86 o
  -2  14   1      143.73      153.70      4.47 o
  -1  14   1       43.82       53.38      2.83 o
   0  14   1        0.51        1.02      0.97 o
   1  14   1       52.72       48.69      2.81 o
   2  14   1       48.42       50.76      2.68 o
   3  14   1      103.01      102.41      4.13 o
   4  14   1      257.07      250.51     14.24 o
   5  14   1        0.10        0.37      1.49 o
   6  14   1        5.05        6.51      3.78 o
   7  14   1        0.03       -3.33      5.73 o
  -8  15   1        1.03        3.61      6.97 o
  -7  15   1        7.70        4.20      4.55 o
  -6  15   1       96.89       91.74      9.19 o
  -5  15   1       26.75       26.20      2.77 o
  -4  15   1        4.17        4.49      1.63 o
  -3  15   1        3.78        5.59      1.45 o
  -2  15   1        1.79        2.55      1.27 o
  -1  15   1       14.41       14.49      1.87 o
   0  15   1      203.31      225.52      5.41 o
   1  15   1       25.47       19.37      2.44 o
   2  15   1      387.81      391.77     11.76 o
   3  15   1        3.18        4.78      1.60 o
   4  15   1        7.68        9.20      2.14 o
   5  15   1       45.80       43.63      3.80 o
   6  15   1        2.03        0.80      5.65 o
   7  15   1        0.19        3.12      6.89 o
  -7  16   1        0.57       -2.40      3.60 o
  -6  16   1        7.99        7.71      4.62 o
  -5  16   1        9.60        8.29      2.01 o
  -4  16   1        2.07        2.20      1.51 o
  -3  16   1      608.99      647.12     13.35 o
  -2  16   1        0.30       -1.37      1.04 o
  -1  16   1      123.07      124.93      4.28 o
   0  16   1        1.13        2.21      1.23 o
   1  16   1      223.15      232.06      5.76 o
   2  16   1      403.20      379.28     10.52 o
   3  16   1      713.62      734.01     30.13 o
   4  16   1        5.65        3.27      2.08 o
   5  16   1       57.66       55.58      4.99 o
  -7  17   1        1.06        0.78      4.32 o
  -6  17   1       27.53       24.97      7.25 o
  -5  17   1        4.34        3.90      1.82 o
  -4  17   1        4.15        3.54      1.65 o
  -3  17   1        2.43        3.05      1.66 o
  -2  17   1        5.12        7.54      1.97 o
  -1  17   1      159.02      163.52      5.68 o
   0  17   1       84.10       82.99      3.79 o
   1  17   1       72.24       81.45      4.34 o
   2  17   1      189.88      201.08      8.29 o
   3  17   1      314.40      342.55     22.09 o
   4  17   1       47.10       55.46      5.39 o
   5  17   1        5.17        5.10      2.42 o
  -7  18   1        0.02       -1.26      5.57 o
  -6  18   1        0.82       -1.29      4.44 o
  -5  18   1       69.18       67.23      4.85 o
  -4  18   1       94.50      100.52      5.61 o
  -3  18   1        5.56        4.71      1.84 o
  -2  18   1       32.13       39.18      3.46 o
  -1  18   1       17.46       20.89      2.78 o
   0  18   1      152.31      152.84      5.70 o
   1  18   1       50.57       56.80      4.99 o
   2  18   1      305.30      324.51     16.69 o
   3  18   1       45.23       46.60      4.78 o
   4  18   1       44.41       58.36      4.85 o
   5  18   1       31.52       39.62      4.51 o
  -6  19   1        0.54       -1.70      6.06 o
  -5  19   1       13.40       19.01      3.53 o
  -4  19   1        6.86        3.11      2.03 o
  -3  19   1       19.75       18.37      3.05 o
  -2  19   1        1.86        1.12      1.48 o
  -1  19   1       41.88       42.96      4.49 o
   0  19   1       13.27       12.15      2.30 o
   1  19   1        2.00        1.51      1.70 o
   2  19   1       17.07       17.56      2.84 o
   3  19   1       36.27       43.06      7.71 o
   4  19   1       14.84       14.66      3.10 o
   5  19   1        0.18        0.15      2.36 o
  -6  20   1        9.64       12.75      8.39 o
  -5  20   1        1.14        0.99      2.29 o
  -4  20   1       23.92       23.50      3.30 o
  -3  20   1        0.00       -1.15      1.53 o
  -2  20   1       14.43        9.10      2.34 o
  -1  20   1       21.98       26.12      3.24 o
   0  20   1       27.32       42.71      3.81 o
   1  20   1        0.00       -1.24      1.57 o
   2  20   1       44.27       48.83      4.17 o
   3  20   1       23.24       30.21      4.05 o
   4  20   1       37.33       33.45      4.22 o
   5  20   1       42.76       54.14     11.80 o
  -6  21   1        0.01       -1.14      5.62 o
  -5  21   1       13.83       18.97      4.21 o
  -4  21   1        9.34        8.70      2.62 o
  -3  21   1       17.33       14.57      2.78 o
  -2  21   1       81.19       72.40      4.79 o
  -1  21   1        0.84        2.68      1.80 o
   0  21   1        2.42        4.12      1.89 o
   1  21   1       53.57       49.13      4.23 o
   2  21   1       32.57       34.27      3.77 o
   3  21   1       43.35       44.18      4.74 o
   4  21   1       54.30       54.85      5.23 o
   5  21   1        0.67        3.14      2.73 o
  -5  22   1       23.10       33.52      5.51 o
  -4  22   1        0.60        1.23      2.05 o
  -3  22   1       21.98       17.81      3.31 o
  -2  22   1       96.44       87.28      5.38 o
  -1  22   1       65.65       66.81      6.10 o
   0  22   1       25.03       22.10      3.23 o
   1  22   1       12.85       10.03      2.59 o
   2  22   1       19.20       27.96      3.60 o
   3  22   1        4.49        5.34      2.51 o
   4  22   1       93.01      103.62      6.86 o
  -5  23   1        7.61        3.76      3.44 o
  -4  23   1       11.64       13.69      3.10 o
  -3  23   1        0.20        0.69      2.00 o
  -2  23   1        0.31        0.69      1.90 o
  -1  23   1        0.00        0.75      1.94 o
   0  23   1        7.81        7.79      2.41 o
   1  23   1        2.00        2.20      2.12 o
   2  23   1        2.54        2.21      2.01 o
   3  23   1        0.40        0.89      2.41 o
   4  23   1        0.39        1.38      2.44 o
  -4  24   1        0.09        0.61      2.33 o
  -3  24   1        6.26        5.45      2.30 o
  -2  24   1        0.64        1.02      2.23 o
  -1  24   1        0.17        1.18      1.95 o
   0  24   1       11.91       14.57      3.05 o
   1  24   1       16.46       14.11      2.96 o
   2  24   1        6.09        3.97      2.34 o
   3  24   1        5.02        4.69      2.81 o
  -3  25   1        9.93        9.87      2.83 o
  -2  25   1        9.04        7.79      2.69 o
  -1  25   1        4.96        4.48      2.45 o
   0  25   1        6.66        4.12      2.34 o
   1  25   1       11.34       10.37      2.73 o
   2  25   1       21.93       26.46      3.93 o
  -2  26   1        1.17        1.21      2.13 o
  -1  26   1        0.42        1.25      2.03 o
   0  26   1        0.21       -0.26      2.06 o
   1  26   1        0.54        0.98      2.50 o
  -9   0   2       31.37       33.11      9.65 o
  -8   0   2       10.14       16.25      4.84 o
  -7   0   2        2.87        2.84      4.62 o
  -6   0   2      330.61      356.94     12.85 o
  -5   0   2      794.91      808.86     37.11 o
  -4   0   2      683.09      748.68     43.48 o
  -3   0   2     1512.05     1354.74    110.80 o
  -2   0   2     3972.62     3475.78     42.82 o
  -1   0   2     5062.19     4867.63     28.35 o
   0   0   2     4163.89     3884.16     44.52 o
   1   0   2     6441.41     6354.41     76.26 o
   2   0   2      125.21      112.41      6.07 o
   3   0   2        8.96        5.68      2.01 o
   4   0   2      482.06      437.03     12.21 o
   5   0   2       16.61       17.37      3.59 o
   6   0   2        3.11        1.03      2.50 o
   7   0   2        2.87        0.49      5.32 o
  -9   1   2        7.51        7.55      3.97 o
  -8   1   2       15.65       13.26      3.76 o
  -7   1   2       39.52       41.29      4.04 o
  -6   1   2       26.75       27.13      3.23 o
  -5   1   2        1.67        2.28      1.52 o
  -4   1   2      794.61      852.67     27.64 o
  -3   1   2      726.43      688.31     48.87 o
  -2   1   2     7591.89     7169.20    127.97 o
  -1   1   2     2849.77     2307.08     56.52 o
   0   1   2      240.94      220.22      5.29 o
   1   1   2       29.84       25.58      1.65 o
   2   1   2        1.82        2.79      0.83 o
   3   1   2       98.65       81.40      3.39 o
   4   1   2      724.81      730.54     10.42 o
   5   1   2      237.90      227.97      6.45 o
   6   1   2       21.88       22.79      3.08 o
   7   1   2        1.44        0.32      3.50 o
  -9   2   2        5.91        3.01      3.67 o
  -8   2   2       15.85       22.02      4.23 o
  -7   2   2       17.46       21.94      3.25 o
  -6   2   2        5.34        6.49      2.08 o
  -5   2   2      511.47      499.13      9.84 o
  -4   2   2       10.51       12.96      1.32 o
  -3   2   2     6282.54     6265.09    230.98 o
  -2   2   2      104.09      110.87      4.62 o
  -1   2   2     1964.26     1696.91     21.05 o
   0   2   2     2026.35     1706.70     34.24 o
   1   2   2      167.44      166.46      4.97 o
   2   2   2      263.38      244.96     19.35 o
   3   2   2      668.59      677.19     45.91 o
   4   2   2      122.83      117.18      4.38 o
   5   2   2      120.54      108.59      4.63 o
   6   2   2      149.29      149.23      7.71 o
   7   2   2        8.17        9.34      7.19 o
  -9   3   2        1.77        2.84      3.67 o
  -8   3   2       39.02       37.99      5.12 o
  -7   3   2       23.82       29.88      3.62 o
  -6   3   2        4.60        3.25      1.82 o
  -5   3   2      197.73      200.91      6.39 o
  -4   3   2      248.90      257.66      7.70 o
  -3   3   2      473.49      483.33     19.35 o
  -2   3   2     1631.94     1601.15     44.53 o
  -1   3   2        1.22        0.42      0.58 o
   0   3   2      441.43      408.69     30.10 o
   1   3   2      310.09      308.74     17.22 o
   2   3   2      254.02      280.44     14.42 o
   3   3   2        0.27       -1.10      0.86 o
   4   3   2        1.10       -0.05      1.20 o
   5   3   2        4.91        4.75      1.73 o
   6   3   2       24.58       28.70      3.72 o
   7   3   2        7.76        6.38      4.65 o
  -9   4   2        3.82       -1.38      2.87 o
  -8   4   2        0.23        0.15      2.13 o
  -7   4   2       13.52       13.27      2.74 o
  -6   4   2       24.43       28.55      3.29 o
  -5   4   2      173.49      183.60      6.14 o
  -4   4   2     1037.11     1009.89     33.69 o
  -3   4   2       96.13       99.62      2.61 o
  -2   4   2     2210.20     2328.56     68.52 o
  -1   4   2     1104.14     1085.27     18.86 o
   0   4   2     2065.19     1972.45     53.51 o
   1   4   2      171.39      187.60     15.04 o
   2   4   2      333.30      350.66     22.55 o
   3   4   2        1.83        0.09      0.98 o
   4   4   2       58.18       66.10      3.96 o
   5   4   2        3.03        3.15      1.72 o
   6   4   2       62.41       68.37      4.84 o
   7   4   2       55.32       64.85      9.07 o
  -9   5   2        9.79       13.86      4.93 o
  -8   5   2        5.19        6.09      3.22 o
  -7   5   2      109.69      111.22      5.85 o
  -6   5   2       83.86       82.33      4.71 o
  -5   5   2      507.45      518.23     19.39 o
  -4   5   2     6051.59     5998.35    129.18 o
  -3   5   2        4.35        2.96      0.92 o
  -2   5   2     2122.72     2236.92     32.14 o
  -1   5   2      183.65      208.87      3.77 o
   0   5   2       30.63       34.63      1.88 o
   1   5   2       63.00       52.14      7.54 o
   2   5   2      738.57      772.13     19.01 o
   3   5   2      111.27      117.10      4.82 o
   4   5   2        0.35       -0.64      1.10 o
   5   5   2       76.68       70.83      5.98 o
   6   5   2      167.70      162.62      6.71 o
   7   5   2      197.33      239.45     24.76 o
  -9   6   2        1.24        1.12      3.82 o
  -8   6   2        4.73        4.46      3.24 o
  -7   6   2        4.76        3.34      2.13 o
  -6   6   2       67.28       68.53      5.31 o
  -5   6   2     1151.72     1112.56     38.89 o
  -4   6   2       96.25       79.68      2.91 o
  -3   6   2      249.27      263.36      6.93 o
  -2   6   2      326.00      326.72     30.11 o
  -1   6   2      239.15      215.71      3.48 o
   0   6   2        8.03        6.05      0.97 o
   1   6   2     5740.86     6102.25    189.56 o
   2   6   2      401.80      435.39     11.83 o
   3   6   2      180.82      205.38      9.87 o
   4   6   2        0.00        0.61      1.23 o
   5   6   2       13.98       10.75      2.36 o
   6   6   2        8.91        8.15      2.58 o
   7   6   2       21.90       13.02      5.25 o
  -9   7   2        5.43        6.41      4.40 o
  -8   7   2        2.83        4.19      3.13 o
  -7   7   2        3.48        4.67      2.19 o
  -6   7   2      173.15      174.44      6.69 o
  -5   7   2        2.99        4.63      1.30 o
  -4   7   2      142.08      145.22      4.04 o
  -3   7   2        3.32        6.68      1.66 o
  -2   7   2      758.34      839.15     13.48 o
  -1   7   2      116.87      138.11      3.01 o
   0   7   2        0.27        0.93      0.73 o
   1   7   2      166.32      179.37      7.89 o
   2   7   2       71.55       73.98      3.64 o
   3   7   2      754.84      745.65     40.41 o
   4   7   2       77.02       68.44      3.77 o
   5   7   2       65.07       58.63      3.91 o
   6   7   2       37.23       35.64      5.60 o
   7   7   2        3.38        0.12      3.22 o
  -9   8   2       45.66       46.00      7.97 o
  -8   8   2       21.89       26.05      4.73 o
  -7   8   2        0.32        2.71      2.05 o
  -6   8   2       56.74       51.67      4.21 o
  -5   8   2     1145.48     1066.47     35.63 o
  -4   8   2      821.74      872.32     35.25 o
  -3   8   2      386.37      421.04     25.83 o
  -2   8   2       30.35       28.45      1.49 o
  -1   8   2        5.31        7.96      1.40 o
   0   8   2      413.64      387.23     19.00 o
   1   8   2      409.71      471.30     22.01 o
   2   8   2       84.74       84.83      6.00 o
   3   8   2       41.58       44.62      3.00 o
   4   8   2       72.53       70.04      3.90 o
   5   8   2       36.83       32.40      3.23 o
   6   8   2       25.01       27.12      4.86 o
   7   8   2        1.90        1.30      3.70 o
  -9   9   2       97.65      117.07     16.98 o
  -8   9   2       66.03       60.92      6.52 o
  -7   9   2      113.72       99.05      5.85 o
  -6   9   2       24.26       21.27      3.05 o
  -5   9   2       15.68       14.33      1.85 o
  -4   9   2       37.65       48.98      2.63 o
  -3   9   2     2260.24     2146.10    235.02 o
  -2   9   2      110.66      115.88      5.60 o
  -1   9   2      621.14      689.76     19.51 o
   0   9   2      246.59      294.77     15.66 o
   1   9   2      400.65      495.63     23.29 o
   2   9   2      640.77      721.59     22.53 o
   3   9   2       17.75       20.17      2.08 o
   4   9   2        1.81        2.60      1.63 o
   5   9   2        0.40        1.48      1.65 o
   6   9   2      109.59      104.80     17.50 o
   7   9   2        2.34        2.84      4.07 o
  -9  10   2       17.56       16.23      8.82 o
  -8  10   2       28.31       29.98      6.85 o
  -7  10   2       75.58       72.33      5.43 o
  -6  10   2      108.88       91.30      5.28 o
  -5  10   2       17.17       18.24      2.00 o
  -4  10   2       29.30       30.71      2.05 o
  -3  10   2       56.17       59.61      3.56 o
  -2  10   2      178.87      198.24      5.09 o
  -1  10   2       53.60       50.62      2.43 o
   0  10   2      252.78      226.02     15.25 o
   1  10   2       22.69       21.17      1.69 o
   2  10   2        2.28        2.82      1.01 o
   3  10   2        0.78        2.15      1.17 o
   4  10   2       76.06       61.14      4.69 o
   5  10   2       30.71       26.47      3.16 o
   6  10   2       34.26       37.95      5.57 o
   7  10   2        0.13       -2.24      3.86 o
  -8  11   2        1.66        2.75      4.23 o
  -7  11   2       10.11       12.97      3.81 o
  -6  11   2       25.68       27.32      4.47 o
  -5  11   2        0.33        2.46      1.47 o
  -4  11   2        0.04        0.33      0.83 o
  -3  11   2      266.54      295.80      9.13 o
  -2  11   2       58.02       59.51      2.70 o
  -1  11   2       38.21       35.41      2.22 o
   0  11   2        1.18        0.52      0.79 o
   1  11   2        1.43        0.44      0.84 o
   2  11   2        0.40        0.15      0.91 o
   3  11   2       77.90       80.52      8.05 o
   4  11   2       69.49       66.35      4.04 o
   5  11   2       10.20       10.19      2.32 o
   6  11   2       18.92       26.31      4.39 o
   7  11   2        0.04       -0.39      3.71 o
  -8  12   2      181.82      212.58     13.93 o
  -7  12   2       28.74       23.33      4.60 o
  -6  12   2        8.01        8.88      3.24 o
  -5  12   2        1.78        1.40      1.57 o
  -4  12   2        4.04        4.06      1.31 o
  -3  12   2        4.70        1.87      1.10 o
  -2  12   2      152.43      159.90      4.44 o
  -1  12   2        4.98        5.16      1.26 o
   0  12   2      735.27      717.85     28.61 o
   1  12   2        3.02        2.71      1.01 o
   2  12   2        2.66        2.03      1.09 o
   3  12   2       28.67       29.68      2.58 o
   4  12   2      140.16      138.06     13.23 o
   5  12   2      151.74      166.74     10.92 o
   6  12   2       24.58       24.93      4.28 o
  -8  13   2       41.35       40.16      8.00 o
  -7  13   2       24.34       20.90      5.86 o
  -6  13   2       19.76       23.28      4.38 o
  -5  13   2        5.77        3.35      1.76 o
  -4  13   2        5.63        6.07      1.48 o
  -3  13   2        3.76        3.22      1.28 o
  -2  13   2       20.92       30.06      2.62 o
  -1  13   2       73.42       86.04      3.38 o
   0  13   2      279.07      256.15      7.75 o
   1  13   2        0.02       -0.22      0.93 o
   2  13   2       99.26      106.59      4.44 o
   3  13   2      192.67      192.62      7.60 o
   4  13   2       80.79       89.40      4.61 o
   5  13   2        0.26        1.61      1.68 o
   6  13   2       12.52       13.60      3.55 o
  -8  14   2        8.26       12.55      5.70 o
  -7  14   2       31.13       29.57      6.52 o
  -6  14   2        0.35       -0.06      2.40 o
  -5  14   2      398.74      409.38     12.87 o
  -4  14   2        8.89        8.47      1.88 o
  -3  14   2        1.15        1.67      1.23 o
  -2  14   2        0.25        1.80      1.16 o
  -1  14   2      386.16      400.72      7.17 o
   0  14   2       43.00       52.70      2.98 o
   1  14   2      204.89      196.40      9.11 o
   2  14   2       57.03       53.64      3.19 o
   3  14   2      195.88      189.43      9.36 o
   4  14   2      144.60      142.05     10.42 o
   5  14   2       13.29        8.81      2.58 o
   6  14   2        3.31        6.44      3.27 o
  -8  15   2        2.70        8.51      5.02 o
  -7  15   2       37.38       43.51      7.41 o
  -6  15   2       22.05       25.79      4.76 o
  -5  15   2        1.77        1.09      1.70 o
  -4  15   2       25.30       30.46      3.08 o
  -3  15   2      283.16      288.58      6.50 o
  -2  15   2      217.23      223.12      8.88 o
  -1  15   2       18.69       18.25      2.13 o
   0  15   2      110.49      107.02      6.11 o
   1  15   2       84.99       75.32      3.68 o
   2  15   2       35.53       40.18      3.00 o
   3  15   2      305.35      299.72     24.48 o
   4  15   2       96.04       96.25      6.69 o
   5  15   2        8.00        5.14      2.34 o
   6  15   2       10.88       14.38      4.27 o
  -8  16   2        1.10       -0.18      4.33 o
  -7  16   2       11.40       15.45      5.55 o
  -6  16   2        6.39        8.16      3.43 o
  -5  16   2        2.88        5.66      2.25 o
  -4  16   2      109.75      119.37      4.57 o
  -3  16   2       29.33       32.40      2.79 o
  -2  16   2       87.88       80.47      3.74 o
  -1  16   2      178.24      177.61      6.14 o
   0  16   2       73.80       72.79      4.09 o
   1  16   2      238.78      239.98      9.07 o
   2  16   2      847.66      823.02     34.93 o
   3  16   2       50.28       50.05      4.61 o
   4  16   2        2.83        3.01      1.91 o
   5  16   2        7.71       10.24      3.29 o
   6  16   2        0.22        0.43      3.61 o
  -7  17   2        0.10       -0.27      3.90 o
  -6  17   2        0.01        0.63      3.11 o
  -5  17   2        3.43        5.55      2.38 o
  -4  17   2       34.34       29.25      2.89 o
  -3  17   2        0.00        0.90      1.40 o
  -2  17   2        1.91        3.41      1.58 o
  -1  17   2      147.89      149.10      5.02 o
   0  17   2       18.01       18.49      2.35 o
   1  17   2      173.98      173.43      6.66 o
   2  17   2      232.08      223.16      9.50 o
   3  17   2       73.18       75.32      9.48 o
   4  17   2        0.33        1.18      2.05 o
   5  17   2        0.21        0.79      2.57 o
  -7  18   2        1.03        0.94      4.26 o
  -6  18   2        2.62        2.47      3.30 o
  -5  18   2       57.63       57.02      4.73 o
  -4  18   2       42.23       41.92      3.32 o
  -3  18   2        1.03        0.73      1.46 o
  -2  18   2        0.03       -0.17      1.31 o
  -1  18   2        5.54        7.28      1.88 o
   0  18   2       14.41       18.20      2.44 o
   1  18   2      579.49      570.98     23.12 o
   2  18   2       87.94       85.07      5.53 o
   3  18   2        2.91        3.99      2.30 o
   4  18   2        6.40        5.48      2.55 o
   5  18   2        0.21        0.77      2.36 o
  -7  19   2       13.05       18.89      6.35 o
  -6  19   2        7.78        8.87      4.02 o
  -5  19   2       41.01       36.89      6.95 o
  -4  19   2       82.58       74.65      4.68 o
  -3  19   2        3.21        3.37      1.87 o
  -2  19   2        4.49        1.37      1.58 o
  -1  19   2        0.49       -0.21      1.57 o
   0  19   2      451.22      457.62     13.63 o
   1  19   2      281.52      287.05     12.93 o
   2  19   2      600.97      598.72     43.65 o
   3  19   2       47.01       50.48      4.87 o
   4  19   2        1.85        2.23      2.36 o
   5  19   2       12.55       15.40      3.98 o
  -6  20   2       17.52       27.83      7.12 o
  -5  20   2        0.00        0.57      2.53 o
  -4  20   2       15.15        9.59      2.48 o
  -3  20   2       42.26       39.05      3.79 o
  -2  20   2        7.85        7.86      2.19 o
  -1  20   2       20.19       21.57      3.07 o
   0  20   2      286.31      287.47     14.16 o
   1  20   2       17.09       16.90      2.98 o
   2  20   2       53.95       54.10      7.15 o
   3  20   2        0.37        0.08      2.16 o
   4  20   2       15.10       16.06      3.45 o
  -6  21   2        1.10        5.47      6.48 o
  -5  21   2        5.79        6.03      3.25 o
  -4  21   2        0.52       -0.43      1.96 o
  -3  21   2        0.01        1.99      1.84 o
  -2  21   2       47.06       50.43      4.24 o
  -1  21   2       72.61       64.98      4.68 o
   0  21   2        3.93        2.28      1.99 o
   1  21   2       35.00       37.03      3.90 o
   2  21   2       57.14       58.22      5.27 o
   3  21   2        0.71        3.98      2.55 o
   4  21   2       15.96       12.67      3.36 o
  -5  22   2       12.76       14.13      3.94 o
  -4  22   2        0.21        2.37      2.21 o
  -3  22   2       21.66       14.04      2.99 o
  -2  22   2        0.38       -0.31      1.75 o
  -1  22   2        3.32        4.28      2.23 o
   0  22   2      132.07      140.23      6.39 o
   1  22   2       18.92       19.37      3.19 o
   2  22   2       16.89       22.28      3.72 o
   3  22   2       54.41       56.00      5.43 o
  -5  23   2        2.50        0.78      3.57 o
  -4  23   2        6.49        4.63      2.47 o
  -3  23   2        3.50        1.73      2.23 o
  -2  23   2       47.36       53.04      4.67 o
  -1  23   2        7.02        8.76      2.52 o
   0  23   2        1.26       -0.26      1.78 o
   1  23   2        1.73        1.56      2.22 o
   2  23   2       37.24       39.71     10.45 o
   3  23   2        6.51        7.40      2.71 o
  -4  24   2        1.32        0.57      2.16 o
  -3  24   2        0.53        1.29      2.15 o
  -2  24   2        8.81        8.35      2.73 o
  -1  24   2       13.55        7.85      2.72 o
   0  24   2        0.21        1.42      2.24 o
   1  24   2        2.35        3.34      2.39 o
   2  24   2        0.74        1.21      2.39 o
  -3  25   2       10.83       13.78      3.12 o
  -2  25   2       14.14        8.64      2.54 o
  -1  25   2        2.87        3.30      2.33 o
   0  25   2        7.06        7.25      2.82 o
   1  25   2        0.01        1.85      2.14 o
  -2  26   2        2.35        0.13      2.33 o
  -1  26   2        7.68        3.83      2.79 o
   0  26   2        4.68        5.23      3.35 o
 -10   1   3        0.59       -1.64      2.81 o
  -9   1   3        3.35       -0.29      2.17 o
  -8   1   3        4.28        4.31      2.27 o
  -7   1   3      105.70      103.94      5.65 o
  -6   1   3        0.33       -0.58      1.35 o
  -5   1   3        6.60        6.02      1.91 o
  -4   1   3      126.99       98.73      8.86 o
  -3   1   3        5.96        5.30      1.02 o
  -2   1   3       13.44       14.09      1.36 o
  -1   1   3      117.98      106.47      3.81 o
   0   1   3       81.39       80.71      4.01 o
   1   1   3      407.92      387.20     10.36 o
   2   1   3      670.80      615.42      9.69 o
   3   1   3       26.40       21.62      2.41 o
   4   1   3        3.36        3.70      2.22 o
   5   1   3       77.33       76.79      4.74 o
   6   1   3        3.53        5.44      2.32 o
 -10   2   3        1.13        1.16      2.99 o
  -9   2   3        6.90        2.24      2.94 o
  -8   2   3        0.05        0.92      2.13 o
  -7   2   3       47.40       47.56      4.35 o
  -6   2   3        0.29        1.28      1.56 o
  -5   2   3        4.57        3.63      2.30 o
  -4   2   3       43.15       48.17      3.54 o
  -3   2   3       19.82       13.65      1.45 o
  -2   2   3     1083.44     1038.41    143.58 o
  -1   2   3      172.67      180.32      3.95 o
   0   2   3      111.59      128.96      3.37 o
   1   2   3      136.52      143.10      5.49 o
   2   2   3       47.30       50.69      3.06 o
   3   2   3        4.81        4.28      1.47 o
   4   2   3      412.81      387.85      8.60 o
   5   2   3      304.54      315.41      8.42 o
   6   2   3        5.26        3.63      2.14 o
 -10   3   3        0.15        2.01      4.00 o
  -9   3   3       14.65       13.82      4.05 o
  -8   3   3        4.98        4.21      2.34 o
  -7   3   3       17.54       17.59      3.06 o
  -6   3   3      375.98      380.99      9.62 o
  -5   3   3        2.70        4.05      1.91 o
  -4   3   3      263.32      254.56     13.82 o
  -3   3   3      175.42      170.79      7.93 o
  -2   3   3      512.50      518.44     12.98 o
  -1   3   3     4865.84     4884.37     72.00 o
   0   3   3      133.53      150.86      3.18 o
   1   3   3      125.59      125.72      7.43 o
   2   3   3     1272.34     1177.95     43.78 o
   3   3   3       53.30       51.03      3.36 o
   4   3   3       56.49       65.68      4.07 o
   5   3   3      220.25      239.29      7.44 o
   6   3   3       33.62       47.48      7.35 o
 -10   4   3        6.07        3.77      5.50 o
  -9   4   3        0.75        4.15      2.70 o
  -8   4   3       28.68       35.47      4.38 o
  -7   4   3       26.56       25.96      3.53 o
  -6   4   3        2.03        4.37      1.92 o
  -5   4   3     2477.35     2458.36     94.73 o
  -4   4   3      714.36      714.81     38.50 o
  -3   4   3        4.15        3.67      1.00 o
  -2   4   3       28.98       34.38      2.25 o
  -1   4   3      834.50      844.61     10.89 o
   0   4   3      371.97      343.07     25.27 o
   1   4   3       30.43       33.89      1.77 o
   2   4   3       24.27       16.84      1.91 o
   3   4   3       18.68       18.09      2.34 o
   4   4   3       51.22       49.75      3.69 o
   5   4   3       19.19       19.75      4.09 o
   6   4   3       13.26       14.41      3.12 o
  -9   5   3        0.09        1.90      2.77 o
  -8   5   3        2.98        2.19      2.14 o
  -7   5   3       79.69       86.39      5.37 o
  -6   5   3        1.62        2.74      1.83 o
  -5   5   3      634.55      613.52     21.37 o
  -4   5   3       62.91       60.06      2.73 o
  -3   5   3      132.53      150.73      4.99 o
  -2   5   3      134.59      142.10      5.82 o
  -1   5   3      200.07      195.79      4.21 o
   0   5   3     1862.06     1956.55     60.03 o
   1   5   3     2041.39     2436.18    164.72 o
   2   5   3      189.44      178.12     13.43 o
   3   5   3       78.69       72.68      4.20 o
   4   5   3        0.82       -0.69      1.41 o
   5   5   3      119.19      120.33      5.49 o
   6   5   3       16.18       17.80      3.40 o
  -9   6   3        1.96        1.86      2.91 o
  -8   6   3        5.17        8.23      2.80 o
  -7   6   3      110.11      109.67      5.95 o
  -6   6   3      150.07      153.43      6.47 o
  -5   6   3      905.16      927.38     24.87 o
  -4   6   3      194.16      198.14      9.79 o
  -3   6   3      122.40      152.71      5.46 o
  -2   6   3        1.24        0.30      1.03 o
  -1   6   3        7.42        9.31      1.32 o
   0   6   3      586.92      642.44     22.31 o
   1   6   3       27.11       35.34      3.47 o
   2   6   3       66.70       63.03      5.54 o
   3   6   3       26.15       28.41      2.79 o
   4   6   3       21.37       19.11      2.65 o
   5   6   3        0.44        3.25      1.95 o
   6   6   3      189.84      213.50     11.88 o
  -9   7   3       11.08       12.40      4.07 o
  -8   7   3        2.44        1.31      2.19 o
  -7   7   3        8.20        6.46      2.48 o
  -6   7   3      618.86      582.76     19.90 o
  -5   7   3      314.74      305.30     14.16 o
  -4   7   3      372.96      365.53     14.16 o
  -3   7   3      313.95      314.88      6.88 o
  -2   7   3      471.39      505.72     12.70 o
  -1   7   3       95.21      119.67      4.09 o
   0   7   3      289.88      282.98     10.68 o
   1   7   3      638.73      642.70     30.57 o
   2   7   3       17.88       15.63      1.87 o
   3   7   3        4.11        3.86      1.55 o
   4   7   3       10.01        7.17      2.00 o
   5   7   3        4.93        3.13      2.00 o
   6   7   3        7.32        7.81      2.70 o
  -9   8   3       18.57       19.35      6.80 o
  -8   8   3        0.45        0.27      2.30 o
  -7   8   3       58.71       55.95      4.85 o
  -6   8   3      390.02      346.33     10.78 o
  -5   8   3        0.07        0.86      1.76 o
  -4   8   3        0.21        6.74      2.78 o
  -3   8   3        2.29        1.48      0.94 o
  -2   8   3      105.68      109.34      3.29 o
  -1   8   3     1678.48     1714.50     31.99 o
   0   8   3      761.94      791.96     35.71 o
   1   8   3      392.56      396.14     20.80 o
   2   8   3       60.49       50.19      4.39 o
   3   8   3        3.13        4.34      2.68 o
   4   8   3       16.09       15.13      2.57 o
   5   8   3      172.87      178.43     13.05 o
   6   8   3       19.86       17.23      3.51 o
  -9   9   3       40.13       52.78      8.64 o
  -8   9   3        5.28        9.68      3.60 o
  -7   9   3       44.32       47.74      5.62 o
  -6   9   3      100.26       90.18      5.30 o
  -5   9   3      173.66      185.05      6.50 o
  -4   9   3       49.72       49.74      2.67 o
  -3   9   3       16.63       14.26      2.08 o
  -2   9   3      882.13      913.72     26.30 o
  -1   9   3      202.19      226.61      8.49 o
   0   9   3        6.47        7.92      1.22 o
   1   9   3      124.55      154.31      5.86 o
   2   9   3        0.96        1.50      1.75 o
   3   9   3       11.86        8.39      1.89 o
   4   9   3       16.53       17.48      3.38 o
   5   9   3      127.18      119.36      5.90 o
   6   9   3        0.48        0.20      2.52 o
  -9  10   3       31.15       29.87      7.48 o
  -8  10   3       36.44       43.95      5.96 o
  -7  10   3       44.62       42.70      5.56 o
  -6  10   3        5.77        7.05      2.99 o
  -5  10   3       20.68       21.59      3.73 o
  -4  10   3      221.90      218.36      9.63 o
  -3  10   3        6.02        8.70      1.44 o
  -2  10   3      191.34      189.81      6.22 o
  -1  10   3      283.18      282.43      8.93 o
   0  10   3      156.08      140.61      3.99 o
   1  10   3       31.33       35.36      2.25 o
   2  10   3       72.47       78.20      4.27 o
   3  10   3      164.47      158.20      6.42 o
   4  10   3       27.73       27.03      3.57 o
   5  10   3        0.88        3.11      2.32 o
   6  10   3        0.60        0.98      2.58 o
  -9  11   3        0.19        1.37      4.74 o
  -8  11   3        5.26        5.21      3.46 o
  -7  11   3      133.50      137.85      8.42 o
  -6  11   3       12.48       16.05      3.88 o
  -5  11   3        1.38        3.00      2.22 o
  -4  11   3       10.72        8.12      1.69 o
  -3  11   3       37.18       46.99      3.34 o
  -2  11   3        0.21        1.48      1.02 o
  -1  11   3      418.79      439.97     12.63 o
   0  11   3      613.12      629.68     26.31 o
   1  11   3      330.03      300.81     18.40 o
   2  11   3       33.29       30.50      3.87 o
   3  11   3        8.18        6.30      1.86 o
   4  11   3      194.65      184.60      8.25 o
   5  11   3       10.58       13.00      2.93 o
   6  11   3        0.77        2.33      2.68 o
  -9  12   3        0.05        0.34      6.40 o
  -8  12   3       10.90        4.49      3.68 o
  -7  12   3       10.84       16.07      4.19 o
  -6  12   3        4.63        1.00      2.57 o
  -5  12   3        7.53        5.57      2.70 o
  -4  12   3       57.98       37.13      7.11 o
  -3  12   3      162.97      164.14      8.95 o
  -2  12   3        1.32        1.09      0.98 o
  -1  12   3        0.02        1.10      1.03 o
   0  12   3        7.95        8.94      1.59 o
   1  12   3       17.27       18.24      2.07 o
   2  12   3        8.55        9.04      1.98 o
   3  12   3       10.61       11.43      2.47 o
   4  12   3       91.58       83.68      4.94 o
   5  12   3        0.17       -0.14      1.90 o
   6  12   3        1.08        2.05      2.45 o
  -8  13   3        0.67        0.21      3.97 o
  -7  13   3        7.08        6.87      3.50 o
  -6  13   3        7.16        9.10      3.47 o
  -5  13   3        7.92        8.08      4.11 o
  -4  13   3      216.55      194.65      8.82 o
  -3  13   3      263.01      257.62      7.34 o
  -2  13   3       36.40       41.77      2.76 o
  -1  13   3        9.04        6.53      1.46 o
   0  13   3       82.65       77.28      3.50 o
   1  13   3        9.50        8.26      1.68 o
   2  13   3       26.71       31.52      3.16 o
   3  13   3      110.37      106.65      7.14 o
   4  13   3        7.07        9.31      2.59 o
   5  13   3        0.50        3.19      2.30 o
   6  13   3        3.10        3.34      2.99 o
  -8  14   3        1.12       -0.99      3.62 o
  -7  14   3        0.36        2.65      3.18 o
  -6  14   3        0.42        1.83      2.85 o
  -5  14   3       13.94       13.24      2.93 o
  -4  14   3       56.90       58.81      3.49 o
  -3  14   3       11.23       11.30      1.87 o
  -2  14   3       68.43       67.71      3.42 o
  -1  14   3        5.34        3.80      1.40 o
   0  14   3       14.18       13.85      2.02 o
   1  14   3       23.51       22.13      2.35 o
   2  14   3      156.55      138.49      6.02 o
   3  14   3       24.74       21.45      2.89 o
   4  14   3        0.06        0.92      1.89 o
   5  14   3        2.90       -0.05      2.12 o
  -8  15   3        0.44       -1.73      3.78 o
  -7  15   3        2.29        3.10      3.30 o
  -6  15   3        4.15        1.83      2.72 o
  -5  15   3        8.55        4.25      2.82 o
  -4  15   3        9.64       10.69      2.06 o
  -3  15   3       13.78       15.19      2.13 o
  -2  15   3      219.20      224.34     10.38 o
  -1  15   3      163.42      143.60      6.08 o
   0  15   3       14.91       14.58      2.19 o
   1  15   3      533.33      547.61     20.99 o
   2  15   3        1.83       -0.16      1.52 o
   3  15   3       29.60       29.74      3.41 o
   4  15   3       25.87       24.15      3.72 o
   5  15   3        0.09        2.04      2.13 o
  -8  16   3        5.79        5.04      4.86 o
  -7  16   3       26.30       25.39      5.41 o
  -6  16   3       60.06       58.50      6.59 o
  -5  16   3        2.83        4.28      2.40 o
  -4  16   3        3.62        2.14      1.61 o
  -3  16   3        0.48        1.18      1.49 o
  -2  16   3      324.81      309.86     13.21 o
  -1  16   3      596.15      604.86     27.75 o
   0  16   3      374.67      380.32     16.62 o
   1  16   3        5.27        1.87      1.83 o
   2  16   3      110.12      125.29      5.54 o
   3  16   3      104.00      120.98      8.25 o
   4  16   3        8.39       11.64      3.01 o
   5  16   3       19.81       19.85      3.71 o
  -7  17   3       24.56       25.13      5.43 o
  -6  17   3        6.79        5.74      3.57 o
  -5  17   3        0.32        1.18      2.63 o
  -4  17   3        1.76       -0.43      1.41 o
  -3  17   3        6.29        6.76      1.85 o
  -2  17   3        4.52        4.12      1.64 o
  -1  17   3      133.87      133.57      5.03 o
   0  17   3      424.75      414.72     13.89 o
   1  17   3      226.38      215.83     11.65 o
   2  17   3        9.44        8.68      2.36 o
   3  17   3        0.07        1.19      1.98 o
   4  17   3        1.88        3.97      2.43 o
   5  17   3        0.23       -0.67      2.59 o
  -7  18   3        0.03        4.27      3.59 o
  -6  18   3       33.11       40.29      6.04 o
  -5  18   3        9.60        5.94      2.57 o
  -4  18   3       26.65       25.92      2.95 o
  -3  18   3      107.03      102.16      4.93 o
  -2  18   3      109.54      119.80      5.98 o
  -1  18   3       70.09       62.36      4.27 o
   0  18   3      576.95      629.46     30.80 o
   1  18   3        1.44        1.65      1.83 o
   2  18   3      134.25      133.10      8.83 o
   3  18   3        2.42        2.05      1.89 o
   4  18   3        1.15        4.39      2.95 o
  -7  19   3        3.34        4.13      3.83 o
  -6  19   3       32.68       27.86      5.59 o
  -5  19   3       20.92       26.82      5.25 o
  -4  19   3       35.98       28.09      3.13 o
  -3  19   3        0.39        4.24      1.84 o
  -2  19   3       13.61       11.87      2.35 o
  -1  19   3        0.51        1.30      1.64 o
   0  19   3      928.52      942.62     42.76 o
   1  19   3       12.28        7.79      2.35 o
   2  19   3       16.39       15.25      3.11 o
   3  19   3        0.01        0.27      2.23 o
   4  19   3        2.25        4.59      2.76 o
  -6  20   3        1.51        3.29      3.61 o
  -5  20   3       24.89       22.87      4.24 o
  -4  20   3       32.17       24.87      3.36 o
  -3  20   3       37.56       41.87      4.02 o
  -2  20   3       47.01       39.68      3.55 o
  -1  20   3       40.68       41.50      3.62 o
   0  20   3       51.37       58.57      4.56 o
   1  20   3       34.56       44.57      4.72 o
   2  20   3       15.46       13.05      3.20 o
   3  20   3        7.83        5.66      2.60 o
  -6  21   3        2.08        5.76      4.84 o
  -5  21   3        0.18       -0.47      3.12 o
  -4  21   3       16.95       12.50      2.82 o
  -3  21   3        0.74       -0.75      1.89 o
  -2  21   3       15.52       17.79      3.07 o
  -1  21   3      148.82      155.45      6.64 o
   0  21   3        2.70       -0.93      1.71 o
   1  21   3        2.50        5.50      2.42 o
   2  21   3        9.57        8.25      2.82 o
   3  21   3        2.92        5.06      2.61 o
  -5  22   3        3.75        3.80      3.76 o
  -4  22   3        0.90        0.16      2.09 o
  -3  22   3        0.12        1.08      1.97 o
  -2  22   3      122.13      115.08      6.27 o
  -1  22   3       35.08       38.55      4.63 o
   0  22   3        8.29        8.55      2.52 o
   1  22   3       34.22       31.93      4.41 o
   2  22   3        3.50        2.17      2.37 o
  -5  23   3        2.60        3.50      4.37 o
  -4  23   3        0.10        1.48      2.28 o
  -3  23   3       13.97       10.94      2.84 o
  -2  23   3       10.08        8.41      2.86 o
  -1  23   3        0.44        1.91      2.11 o
   0  23   3        9.46        9.79      2.76 o
   1  23   3        7.51        7.52      2.79 o
   2  23   3       32.66       34.22      7.19 o
  -4  24   3        1.10        3.09      2.60 o
  -3  24   3       13.20       19.38      3.43 o
  -2  24   3       25.25       23.84      3.71 o
  -1  24   3        0.68        0.97      1.98 o
   0  24   3        2.53        2.08      2.47 o
   1  24   3        0.34       -0.25      2.94 o
  -3  25   3       31.00       21.76      4.50 o
  -2  25   3       31.38       35.10      4.68 o
  -1  25   3        0.98        3.44      2.39 o
   0  25   3       13.62       22.13      6.41 o
 -10   0   4        3.07        3.71      4.43 o
  -9   0   4       16.94       11.69      4.92 o
  -8   0   4       20.32       19.95      5.04 o
  -7   0   4        2.94        2.28      2.86 o
  -6   0   4       45.05       41.20      8.14 o
  -5   0   4      602.35      571.16     35.68 o
  -4   0   4      212.72      179.84      6.87 o
  -3   0   4     1191.33     1215.12     26.14 o
  -2   0   4       53.76       54.79      3.61 o
  -1   0   4      482.43      488.45     12.14 o
   0   0   4      128.76      111.80      4.39 o
   1   0   4      223.65      241.38      8.96 o
   2   0   4     1061.61      920.44     22.03 o
   3   0   4     1825.75     1882.48     35.06 o
   4   0   4       47.00       42.66      5.65 o
   5   0   4       67.23       86.56      7.77 o
   6   0   4        6.06        9.26      4.18 o
 -10   1   4        2.60        0.14      2.66 o
  -9   1   4        1.38        3.52      2.56 o
  -8   1   4        9.03        9.50      2.74 o
  -7   1   4       25.27       28.28      4.33 o
  -6   1   4       21.97       21.78      3.12 o
  -5   1   4       62.31       55.13      4.03 o
  -4   1   4      733.76      616.55     27.82 o
  -3   1   4      355.31      310.02      8.41 o
  -2   1   4      477.47      449.26      8.74 o
  -1   1   4       13.29        9.68      1.25 o
   0   1   4      308.83      316.03      5.04 o
   1   1   4      263.69      230.46      6.04 o
   2   1   4      350.60      307.90      7.36 o
   3   1   4       28.73       23.73      2.95 o
   4   1   4      184.69      213.22      7.26 o
   5   1   4        1.05        0.75      2.05 o
   6   1   4        0.05        0.12      2.07 o
 -10   2   4        0.20       -1.38      2.81 o
  -9   2   4       27.34       35.55      4.86 o
  -8   2   4        0.89        0.51      1.98 o
  -7   2   4       19.21       16.08      3.08 o
  -6   2   4        0.22       -1.62      1.38 o
  -5   2   4       77.58       82.71      4.63 o
  -4   2   4      110.84      108.31      6.91 o
  -3   2   4        4.42        4.90      1.27 o
  -2   2   4      790.05      762.75     23.80 o
  -1   2   4      507.20      540.77     16.99 o
   0   2   4      270.36      205.76      4.28 o
   1   2   4      696.95      653.66     28.01 o
   2   2   4       91.76      100.37      4.42 o
   3   2   4      218.53      226.07      6.91 o
   4   2   4       54.42       56.06      5.68 o
   5   2   4       14.90       16.21      3.06 o
   6   2   4       12.41       11.49      3.63 o
 -10   3   4        9.50        8.79      3.81 o
  -9   3   4        0.53       -0.30      2.33 o
  -8   3   4       35.03       36.24      4.38 o
  -7   3   4      126.33      126.01      6.38 o
  -6   3   4      164.14      142.62      6.27 o
  -5   3   4       58.56       73.09      4.40 o
  -4   3   4       42.33       41.55      3.24 o
  -3   3   4       49.10       69.20      3.27 o
  -2   3   4      984.42      899.59     77.29 o
  -1   3   4        4.92       -0.14      0.83 o
   0   3   4      797.17      754.01     11.83 o
   1   3   4        5.86        5.83      1.66 o
   2   3   4      232.84      223.78     13.62 o
   3   3   4       81.74       90.21      4.73 o
   4   3   4      418.73      429.02     10.96 o
   5   3   4        0.14        0.02      1.98 o
   6   3   4        0.86        1.67      2.45 o
 -10   4   4        0.77        4.11      4.27 o
  -9   4   4        0.04        1.20      2.49 o
  -8   4   4        7.40        7.77      2.65 o
  -7   4   4      119.95      100.32      8.18 o
  -6   4   4      120.38      120.72      5.85 o
  -5   4   4      184.11      190.01     15.55 o
  -4   4   4        6.57        8.16      1.40 o
  -3   4   4      227.78      244.28      6.80 o
  -2   4   4      583.34      616.80     12.49 o
  -1   4   4      535.64      500.15      9.28 o
   0   4   4      587.95      619.87     13.01 o
   1   4   4       33.72       36.68      2.55 o
   2   4   4       52.87       50.10      3.54 o
   3   4   4        0.89       -1.10      1.49 o
   4   4   4      143.15      145.79      6.11 o
   5   4   4       29.58       36.61      4.46 o
   6   4   4        3.65        2.70      2.94 o
 -10   5   4        7.17       15.23      5.56 o
  -9   5   4        1.91        1.34      2.49 o
  -8   5   4        9.90       12.52      4.48 o
  -7   5   4       56.15       56.05      4.86 o
  -6   5   4       33.43       42.16      4.05 o
  -5   5   4       14.09       13.98      2.49 o
  -4   5   4        9.00       12.83      1.62 o
  -3   5   4      567.84      574.39      9.58 o
  -2   5   4        0.75        0.00      0.80 o
  -1   5   4       95.16      100.05      3.28 o
   0   5   4      123.80      133.06     18.20 o
   1   5   4       66.58       57.77      4.48 o
   2   5   4        0.32       -1.22      1.33 o
   3   5   4        2.69        0.74      1.64 o
   4   5   4       84.70       89.52      5.70 o
   5   5   4        2.45        1.86      2.08 o
   6   5   4       19.94       21.58      4.40 o
  -9   6   4        0.33        0.39      2.45 o
  -8   6   4        0.73        2.35      2.21 o
  -7   6   4      434.09      441.69     11.62 o
  -6   6   4      205.69      191.17     11.13 o
  -5   6   4        0.86        1.53      1.66 o
  -4   6   4      360.67      384.42     18.22 o
  -3   6   4      215.66      225.94      6.25 o
  -2   6   4        2.79        1.57      0.88 o
  -1   6   4        3.94        6.82      1.29 o
   0   6   4      278.45      312.13     10.57 o
   1   6   4       82.83       89.87      3.61 o
   2   6   4       78.58       84.66      4.36 o
   3   6   4        0.13       -2.06      1.43 o
   4   6   4        3.44        2.19      2.00 o
   5   6   4       51.16       50.42      6.79 o
   6   6   4        4.06        7.88      3.22 o
  -9   7   4        0.18        0.30      3.54 o
  -8   7   4       39.32       36.21      5.40 o
  -7   7   4      348.98      347.94     10.41 o
  -6   7   4       44.04       49.52      4.35 o
  -5   7   4       24.37       25.96      3.34 o
  -4   7   4        2.50        2.91      1.38 o
  -3   7   4       77.83       79.94     15.46 o
  -2   7   4       95.14       94.52      3.16 o
  -1   7   4     1613.19     1766.14     41.10 o
   0   7   4      101.34      107.71      4.46 o
   1   7   4       39.14       36.07      3.33 o
   2   7   4      131.68      127.70      5.04 o
   3   7   4       11.15       11.93      3.88 o
   4   7   4      132.02      133.17      5.96 o
   5   7   4       36.61       49.34      4.57 o
  -9   8   4       14.51        7.60      3.80 o
  -8   8   4       44.93       45.35      7.33 o
  -7   8   4       55.75       53.07      6.01 o
  -6   8   4      218.26      211.84      9.51 o
  -5   8   4        5.80        9.61      2.34 o
  -4   8   4        2.13        2.31      1.03 o
  -3   8   4       27.35       26.90      2.71 o
  -2   8   4      355.37      371.18     11.31 o
  -1   8   4      435.61      429.30     13.29 o
   0   8   4       90.04       84.27      3.73 o
   1   8   4        3.08        1.11      1.22 o
   2   8   4        2.55        2.76      1.56 o
   3   8   4        5.48        6.82      2.11 o
   4   8   4       49.33       41.22      3.97 o
   5   8   4       35.43       37.10      4.15 o
  -9   9   4        3.06        5.57      3.63 o
  -8   9   4        5.40        4.82      3.12 o
  -7   9   4        5.99        5.28      4.18 o
  -6   9   4      104.46       87.97      8.41 o
  -5   9   4       45.92       42.90      4.89 o
  -4   9   4       72.04       86.50      6.58 o
  -3   9   4       81.92       65.17      3.24 o
  -2   9   4       42.84       36.04      2.49 o
  -1   9   4       17.40       14.98      2.02 o
   0   9   4       67.79       72.99      3.96 o
   1   9   4        1.06        0.80      1.31 o
   2   9   4      108.51       98.53      7.73 o
   3   9   4        4.07        0.82      1.67 o
   4   9   4        0.40        1.94      1.92 o
   5   9   4        6.77        7.50      3.16 o
  -9  10   4        0.51       -1.63      3.37 o
  -8  10   4      116.16       87.52      7.88 o
  -7  10   4        1.52        3.67      2.80 o
  -6  10   4       15.43       12.96      3.73 o
  -5  10   4       49.16       56.38      5.60 o
  -4  10   4        2.34        1.16      1.15 o
  -3  10   4      113.43      121.86      6.14 o
  -2  10   4      202.52      203.62      5.79 o
  -1  10   4      301.47      285.54     10.20 o
   0  10   4      173.83      205.69     10.47 o
   1  10   4       40.09       43.04      3.33 o
   2  10   4       10.37       11.75      2.80 o
   3  10   4      118.25       92.97      5.07 o
   4  10   4        5.53        5.57      2.26 o
   5  10   4       18.02       19.86      3.42 o
  -9  11   4       27.85       23.93      5.35 o
  -8  11   4       21.45       14.62      4.84 o
  -7  11   4        3.88        7.88      3.39 o
  -6  11   4       68.49       63.89      6.32 o
  -5  11   4       86.84       84.25      6.48 o
  -4  11   4       28.88       25.35      2.99 o
  -3  11   4      374.13      351.66      7.51 o
  -2  11   4       97.51      106.73      5.13 o
  -1  11   4       11.37       11.28      1.77 o
   0  11   4        6.58        5.87      1.44 o
   1  11   4        0.92       -1.09      1.33 o
   2  11   4        5.32        2.73      2.06 o
   3  11   4      233.46      193.89     17.78 o
   4  11   4        4.45        0.87      2.30 o
   5  11   4        0.31        1.57      2.30 o
  -9  12   4        7.34       14.40      5.87 o
  -8  12   4        5.07        3.22      3.31 o
  -7  12   4        0.15        1.43      2.75 o
  -6  12   4        5.00        3.18      2.84 o
  -5  12   4        4.18        4.48      2.74 o
  -4  12   4      676.52      584.35     69.38 o
  -3  12   4        7.58        6.76      1.64 o
  -2  12   4       62.21       66.13      3.43 o
  -1  12   4      103.03      125.70      6.47 o
   0  12   4       31.96       42.16      2.97 o
   1  12   4      158.56      160.04     12.00 o
   2  12   4       29.16       30.41      3.60 o
   3  12   4       13.73        9.84      2.73 o
   4  12   4        1.42       -1.09      2.04 o
   5  12   4       20.94       30.78      4.44 o
  -8  13   4       13.20       12.98      4.48 o
  -7  13   4        0.22        0.07      2.93 o
  -6  13   4       27.30       29.31      5.09 o
  -5  13   4       59.07       61.95      6.06 o
  -4  13   4       10.98       11.72      1.93 o
  -3  13   4      764.43      743.67     26.52 o
  -2  13   4       20.44       19.11      2.29 o
  -1  13   4      161.36      159.00      8.68 o
   0  13   4        6.11        7.50      1.75 o
   1  13   4       95.12       97.15      9.38 o
   2  13   4        2.34        0.65      1.72 o
   3  13   4       22.03       23.58      3.96 o
   4  13   4       25.85       25.64      3.90 o
   5  13   4        2.40        2.95      2.40 o
  -8  14   4        9.57        5.08      3.98 o
  -7  14   4        1.50        1.48      3.09 o
  -6  14   4        8.40        5.68      3.14 o
  -5  14   4      115.96      119.10     10.90 o
  -4  14   4      260.11      247.20     11.62 o
  -3  14   4       42.85       48.61      3.29 o
  -2  14   4      530.36      495.75     22.35 o
  -1  14   4        2.16        2.30      1.49 o
   0  14   4      118.99      106.92      4.88 o
   1  14   4       18.73       18.57      2.79 o
   2  14   4       85.66       71.07      5.18 o
   3  14   4       22.15       21.86      3.65 o
   4  14   4        3.55        4.39      2.43 o
  -8  15   4        0.89       -1.02      3.32 o
  -7  15   4        3.23        5.26      3.55 o
  -6  15   4        0.20        1.08      2.76 o
  -5  15   4       25.79       25.81      4.73 o
  -4  15   4       81.35       94.12      5.56 o
  -3  15   4       24.88       22.56      2.64 o
  -2  15   4      391.11      406.55     14.60 o
  -1  15   4      174.76      168.42      9.51 o
   0  15   4        3.05        3.57      1.89 o
   1  15   4      198.98      204.18     10.25 o
   2  15   4       11.56       11.13      2.67 o
   3  15   4       18.41       20.10      3.49 o
   4  15   4        2.25        3.55      2.52 o
  -8  16   4        0.00        5.19      4.87 o
  -7  16   4        1.02        4.85      3.70 o
  -6  16   4       21.24       16.67      4.87 o
  -5  16   4        0.78        1.17      2.64 o
  -4  16   4       67.04       70.96      5.13 o
  -3  16   4       51.83       45.23      3.42 o
  -2  16   4      155.95      149.64      7.08 o
  -1  16   4       86.31       80.66      7.11 o
   0  16   4       14.08       14.98      2.57 o
   1  16   4       25.35       27.71      3.30 o
   2  16   4        0.84        1.00      2.02 o
   3  16   4        7.77        8.78      2.77 o
   4  16   4        2.64        1.94      2.27 o
  -7  17   4       54.92       58.00      7.44 o
  -6  17   4       48.79       42.28      6.37 o
  -5  17   4       18.99       10.19      3.67 o
  -4  17   4        5.38        2.04      1.67 o
  -3  17   4       88.33       77.69      4.33 o
  -2  17   4       14.78       10.77      2.20 o
  -1  17   4      646.40      642.59     29.82 o
   0  17   4      111.28      106.01      5.38 o
   1  17   4        9.65        9.70      2.35 o
   2  17   4        6.87        7.61      2.29 o
   3  17   4        4.90        1.59      2.21 o
   4  17   4        2.92        5.27      2.71 o
  -7  18   4        0.12        3.58      3.69 o
  -6  18   4       10.69        8.22      4.04 o
  -5  18   4        0.25        2.44      3.16 o
  -4  18   4       14.20       15.64      2.65 o
  -3  18   4       19.44       24.52      2.92 o
  -2  18   4       25.44       27.46      3.08 o
  -1  18   4       27.34       24.91      2.97 o
   0  18   4      158.50      138.69      7.82 o
   1  18   4        9.53       10.27      2.56 o
   2  18   4        2.84        4.05      2.37 o
   3  18   4        4.64        6.64      2.71 o
  -7  19   4        8.50       15.34      5.43 o
  -6  19   4        0.00        2.18      3.41 o
  -5  19   4       11.58       11.79      4.31 o
  -4  19   4        1.73        3.18      1.90 o
  -3  19   4      119.16      125.30      7.48 o
  -2  19   4       13.10       12.84      2.47 o
  -1  19   4      136.62      125.36      6.31 o
   0  19   4        0.01       -0.32      1.77 o
   1  19   4       44.65       49.87      4.46 o
   2  19   4        8.77        8.17      2.46 o
   3  19   4        0.80        1.07      2.51 o
  -6  20   4        1.03        2.18      3.18 o
  -5  20   4       15.23       20.56      4.98 o
  -4  20   4       22.71       30.21      3.45 o
  -3  20   4        2.31        3.31      2.01 o
  -2  20   4       91.26       91.39      8.78 o
  -1  20   4       14.01       17.13      2.86 o
   0  20   4      153.03      150.93     10.84 o
   1  20   4        6.18        7.94      2.36 o
   2  20   4        3.27        6.35      2.71 o
  -6  21   4        1.63        1.81      5.83 o
  -5  21   4        0.01       -3.65      2.74 o
  -4  21   4        1.09        0.64      2.28 o
  -3  21   4       53.90       53.31      4.65 o
  -2  21   4      459.77      504.37     29.34 o
  -1  21   4       57.97       69.13      4.71 o
   0  21   4        0.01        1.94      2.41 o
   1  21   4       22.37       22.44      3.88 o
   2  21   4        0.05        0.29      2.74 o
  -5  22   4        5.45       12.21      4.92 o
  -4  22   4       13.65       13.78      3.15 o
  -3  22   4       68.18       76.24      5.47 o
  -2  22   4       43.54       45.91      4.53 o
  -1  22   4        0.11       -0.31      2.35 o
   0  22   4        9.61        6.26      2.65 o
   1  22   4       16.36       16.48      4.10 o
  -4  23   4       21.06       21.55      3.72 o
  -3  23   4        0.28        1.21      2.21 o
  -2  23   4        0.02       -0.75      2.08 o
  -1  23   4       13.67       11.04      3.19 o
   0  23   4        8.85        7.01      2.76 o
  -3  24   4       35.09       30.42      4.46 o
  -2  24   4        1.39       -1.67      2.39 o
  -1  24   4        2.17        4.14      3.52 o
 -10   1   5       12.76       10.14      3.32 o
  -9   1   5       28.36       25.97      4.56 o
  -8   1   5        0.87        0.51      2.19 o
  -7   1   5       32.51       31.56      4.07 o
  -6   1   5        7.61        7.48      2.33 o
  -5   1   5        2.48        2.99      1.81 o
  -4   1   5      775.52      717.91     14.68 o
  -3   1   5      129.55      120.30      3.60 o
  -2   1   5       33.13       31.53      2.34 o
  -1   1   5      260.32      249.60      5.20 o
   0   1   5       17.24       27.36      2.78 o
   1   1   5      409.90      392.07      9.39 o
   2   1   5     1393.20     1371.60     19.84 o
   3   1   5       30.23       33.25      3.69 o
   4   1   5       37.63       45.02      4.47 o
   5   1   5        3.58        7.53      2.70 o
 -10   2   5        3.12        2.43      2.82 o
  -9   2   5       13.69       13.86      4.90 o
  -8   2   5       15.41       14.66      3.26 o
  -7   2   5        3.31        1.88      1.93 o
  -6   2   5        2.04        3.98      1.90 o
  -5   2   5      102.82      119.00      9.21 o
  -4   2   5       34.12       36.35      4.90 o
  -3   2   5      144.20      139.91      5.60 o
  -2   2   5      113.92      119.86      9.40 o
  -1   2   5       67.24       66.09      2.91 o
   0   2   5      105.95       91.57      4.30 o
   1   2   5      232.32      256.64      7.63 o
   2   2   5      122.51      136.92      5.77 o
   3   2   5        0.18        0.40      1.91 o
   4   2   5        4.37        3.99      2.44 o
   5   2   5        3.29        6.70      2.60 o
 -10   3   5        0.16       -0.48      2.50 o
  -9   3   5        3.43        1.31      2.63 o
  -8   3   5        4.04        5.76      2.64 o
  -7   3   5      100.34       99.20      6.70 o
  -6   3   5      166.25      172.06      7.10 o
  -5   3   5       67.03       66.19      5.33 o
  -4   3   5      121.04      113.75      9.25 o
  -3   3   5       48.36       34.74     12.12 o
  -2   3   5      123.13      123.96      6.74 o
  -1   3   5      145.60      150.95      4.36 o
   0   3   5      835.10      764.08     13.13 o
   1   3   5       54.90       61.58      4.02 o
   2   3   5      356.35      379.75      9.13 o
   3   3   5       21.62       33.20      3.74 o
   4   3   5       10.09       10.08      2.76 o
   5   3   5        9.15       13.36      3.41 o
 -10   4   5        8.13       16.90      5.38 o
  -9   4   5       23.13       20.97      4.21 o
  -8   4   5       21.38       17.12      3.56 o
  -7   4   5        1.93        3.08      2.23 o
  -6   4   5        0.46        3.56      1.87 o
  -5   4   5       94.42       86.71      5.79 o
  -4   4   5       19.50       19.27      2.09 o
  -3   4   5      269.31      310.42     19.29 o
  -2   4   5       36.61       29.85      4.63 o
  -1   4   5        1.99        1.87      1.17 o
   0   4   5        0.41        0.58      1.40 o
   1   4   5       39.49       34.44      3.25 o
   2   4   5      114.34      114.50     11.25 o
   3   4   5      255.80      256.35      9.43 o
   4   4   5       28.48       35.65      4.09 o
   5   4   5        0.00        0.00      2.33 o
  -9   5   5        0.10        2.78      3.02 o
  -8   5   5       20.65       27.07      4.23 o
  -7   5   5       24.46       21.67      3.52 o
  -6   5   5        7.42       10.88      2.65 o
  -5   5   5       32.20       31.60      4.06 o
  -4   5   5      122.88       96.64      5.19 o
  -3   5   5        0.00       -0.12      0.95 o
  -2   5   5      298.42      279.23     21.28 o
  -1   5   5      278.10      258.78      6.61 o
   0   5   5        3.75        2.11      1.54 o
   1   5   5        1.53        0.53      1.52 o
   2   5   5       48.25       54.96      4.20 o
   3   5   5       19.93       17.86      3.63 o
   4   5   5      113.91      135.00      6.46 o
   5   5   5        6.85       10.95      3.10 o
  -9   6   5        2.81        6.65      3.57 o
  -8   6   5      100.58       88.64      7.64 o
  -7   6   5       16.19       15.78      3.17 o
  -6   6   5        1.13        1.04      1.92 o
  -5   6   5       32.95       38.13      4.35 o
  -4   6   5        5.15        3.91      1.39 o
  -3   6   5        1.15        1.97      1.04 o
  -2   6   5      731.14      685.44     18.00 o
  -1   6   5       44.03       41.72      2.70 o
   0   6   5      145.89      144.52     26.32 o
   1   6   5        0.11       -1.57      1.48 o
   2   6   5        3.59        3.55      2.11 o
   3   6   5       61.03       63.56      4.79 o
   4   6   5        0.53        1.45      1.93 o
   5   6   5        9.65        8.99      2.96 o
  -9   7   5        0.02        2.93      2.94 o
  -8   7   5       80.72       79.51      8.85 o
  -7   7   5        0.20        1.91      2.52 o
  -6   7   5       22.58       23.80      4.40 o
  -5   7   5       11.13        7.34      3.49 o
  -4   7   5       12.03       11.31      1.55 o
  -3   7   5        0.12       -0.76      1.06 o
  -2   7   5       52.65       60.09      3.55 o
  -1   7   5       13.46       14.08      2.01 o
   0   7   5        0.03        0.82      1.30 o
   1   7   5        2.39        1.37      1.57 o
   2   7   5       32.59       39.48      3.71 o
   3   7   5        4.51        1.36      1.92 o
   4   7   5        8.24        8.78      2.64 o
  -9   8   5        6.94       10.29      3.96 o
  -8   8   5        0.01        3.81      3.00 o
  -7   8   5       69.90       73.71      7.67 o
  -6   8   5       12.97       15.78      4.07 o
  -5   8   5       11.88        6.74      4.21 o
  -4   8   5        6.20        7.64      1.68 o
  -3   8   5       34.03       30.93      2.49 o
  -2   8   5       38.58       37.85      3.01 o
  -1   8   5       57.90       45.61      2.97 o
   0   8   5        1.14        1.80      1.34 o
   1   8   5       10.98        7.26      1.92 o
   2   8   5       18.58       18.46      2.87 o
   3   8   5        8.58        9.17      2.55 o
   4   8   5        5.33        6.72      2.54 o
  -9   9   5       44.31       40.78      7.66 o
  -8   9   5       66.37       66.74      7.26 o
  -7   9   5       60.87       65.54      6.74 o
  -6   9   5      155.73      169.18      9.04 o
  -5   9   5        6.38        9.28      4.19 o
  -4   9   5        0.52        0.47      1.28 o
  -3   9   5      237.82      228.47     10.10 o
  -2   9   5        6.82        5.58      1.65 o
  -1   9   5      273.29      256.11     11.08 o
   0   9   5        6.43        9.10      2.07 o
   1   9   5        0.86       -0.24      1.70 o
   2   9   5       60.36       58.22      5.95 o
   3   9   5       26.93       24.65      3.84 o
   4   9   5        0.35        1.05      1.82 o
  -9  10   5       51.18       48.49      7.06 o
  -8  10   5       23.60       19.18      5.00 o
  -7  10   5       68.25       67.25      8.55 o
  -6  10   5       76.52       74.42      8.90 o
  -5  10   5       28.77       26.73      8.49 o
  -4  10   5      332.54      342.41     29.06 o
  -3  10   5      393.07      416.08     17.94 o
  -2  10   5       29.67       34.94      2.74 o
  -1  10   5       34.36       27.79      3.02 o
   0  10   5      144.31      121.48      8.70 o
   1  10   5        3.90       -0.08      1.73 o
   2  10   5       31.79       27.92      3.80 o
   3  10   5       25.33       39.88      4.55 o
   4  10   5       23.33       26.66      3.99 o
  -9  11   5        2.96        8.97      4.54 o
  -8  11   5        4.33        4.59      3.61 o
  -7  11   5       28.17       31.23      5.41 o
  -6  11   5       59.47       69.99      6.77 o
  -5  11   5      245.95      230.00     12.67 o
  -4  11   5        0.22       -0.02      1.26 o
  -3  11   5        4.59        2.86      1.49 o
  -2  11   5       25.17       28.04      2.67 o
  -1  11   5       11.91        9.53      1.91 o
   0  11   5      170.25      174.41      8.04 o
   1  11   5      205.16      170.96      9.26 o
   2  11   5       29.18       23.91      3.53 o
   3  11   5        2.08        5.33      2.45 o
   4  11   5        0.37        3.22      2.29 o
  -8  12   5        1.04        1.96      3.06 o
  -7  12   5        4.65        5.45      3.30 o
  -6  12   5        2.64        4.13      2.96 o
  -5  12   5       21.77       14.21      4.66 o
  -4  12   5      100.21      100.31      5.36 o
  -3  12   5        1.48        1.14      1.51 o
  -2  12   5       29.15       29.23      2.83 o
  -1  12   5       28.94       27.46      3.05 o
   0  12   5       83.41       74.26      4.55 o
   1  12   5        7.92        5.37      2.51 o
   2  12   5       27.09       28.91      4.58 o
   3  12   5       99.27       97.43      7.32 o
   4  12   5        3.61        4.00      2.60 o
  -8  13   5        3.58        0.15      3.01 o
  -7  13   5        0.86       -2.85      2.54 o
  -6  13   5       44.52       42.64      5.90 o
  -5  13   5       62.44       58.63      6.32 o
  -4  13   5        4.48        2.55      1.59 o
  -3  13   5      299.01      274.32     10.26 o
  -2  13   5      191.51      203.58      8.01 o
  -1  13   5        0.11        0.78      1.51 o
   0  13   5       15.91       10.75      2.43 o
   1  13   5      291.95      250.93     13.61 o
   2  13   5        5.81        5.68      2.32 o
   3  13   5        0.01        3.83      2.52 o
  -8  14   5        6.16        1.62      3.89 o
  -7  14   5        2.42        0.20      3.28 o
  -6  14   5        3.47        7.42      3.61 o
  -5  14   5       35.40       37.79      5.54 o
  -4  14   5      204.42      193.66     10.55 o
  -3  14   5      348.19      321.40     11.70 o
  -2  14   5       28.10       33.57      3.12 o
  -1  14   5       24.21       17.57      2.78 o
   0  14   5       56.08       49.49      4.07 o
   1  14   5       91.87       85.54      5.81 o
   2  14   5       18.94       26.92      3.97 o
   3  14   5       25.22       34.00      4.52 o
  -8  15   5       25.94       29.42      7.14 o
  -7  15   5        8.11        9.23      5.96 o
  -6  15   5        6.81        8.56      3.71 o
  -5  15   5        0.38        1.84      2.66 o
  -4  15   5       13.15       14.30      2.44 o
  -3  15   5      315.84      291.92     10.30 o
  -2  15   5       64.61       75.53      4.77 o
  -1  15   5       83.36       89.16      5.53 o
   0  15   5       42.31       48.32      4.19 o
   1  15   5        2.41       -0.11      1.84 o
   2  15   5        0.38       -0.83      1.90 o
   3  15   5        4.64        1.99      2.23 o
  -7  16   5       12.61       14.18      4.49 o
  -6  16   5       52.30       48.01      6.55 o
  -5  16   5        1.85        1.78      3.00 o
  -4  16   5        0.16        1.47      1.84 o
  -3  16   5       25.55       25.45      2.96 o
  -2  16   5       12.23       12.30      2.30 o
  -1  16   5        0.10       -1.14      1.55 o
   0  16   5       32.09       36.64      3.84 o
   1  16   5        3.93        0.80      1.98 o
   2  16   5        9.76        9.53      2.78 o
   3  16   5       10.60       15.73      4.45 o
  -7  17   5        1.34        5.01      3.58 o
  -6  17   5        4.87        9.62      4.35 o
  -5  17   5       16.44       17.29      4.50 o
  -4  17   5       36.56       38.44      3.53 o
  -3  17   5       89.07       90.75      4.72 o
  -2  17   5        3.01        3.81      1.74 o
  -1  17   5        0.86        1.42      1.87 o
   0  17   5        4.61        1.75      1.95 o
   1  17   5       22.50       22.55      3.75 o
   2  17   5        6.23        4.80      2.46 o
  -7  18   5        8.02       11.98      4.98 o
  -6  18   5        0.21        5.74      3.49 o
  -5  18   5       22.44       21.29      5.11 o
  -4  18   5        3.19        2.94      2.00 o
  -3  18   5       23.92       23.94      3.15 o
  -2  18   5       63.95       51.48      4.03 o
  -1  18   5       26.88       26.02      3.51 o
   0  18   5        0.24        1.24      1.97 o
   1  18   5       10.45       14.49      3.40 o
   2  18   5        8.69        7.28      2.92 o
  -6  19   5       10.32        9.13      3.99 o
  -5  19   5        2.72        5.92      3.76 o
  -4  19   5       28.62       23.49      3.25 o
  -3  19   5        2.86        3.78      1.99 o
  -2  19   5       29.08       30.37      3.42 o
  -1  19   5       22.00       19.51      3.26 o
   0  19   5        6.38        5.95      2.23 o
   1  19   5       17.46       21.78      4.51 o
  -6  20   5        0.67       -0.10      5.86 o
  -5  20   5       10.29       10.98      4.38 o
  -4  20   5        7.12       12.34      3.09 o
  -3  20   5       64.35       70.71      4.79 o
  -2  20   5       32.54       39.83      3.96 o
  -1  20   5        0.95        0.89      2.06 o
   0  20   5        1.43        0.08      1.89 o
   1  20   5       10.23       14.55      4.27 o
  -5  21   5       14.20       20.06      6.45 o
  -4  21   5       17.01       22.83      4.18 o
  -3  21   5       13.36       15.97      3.05 o
  -2  21   5        0.81       -0.97      1.98 o
  -1  21   5        6.05        7.55      2.62 o
   0  21   5       19.48       22.29      3.60 o
  -4  22   5        1.16        0.55      3.55 o
  -3  22   5       18.14       15.83      3.18 o
  -2  22   5        2.10        2.38      2.71 o
  -1  22   5        0.20        1.43      2.51 o
  -9   0   6        8.27        8.52      4.71 o
  -8   0   6        0.00        3.30      3.14 o
  -7   0   6       84.98       88.94      8.59 o
  -6   0   6       15.51       19.96      5.06 o
  -5   0   6       16.09       15.58      4.62 o
  -4   0   6      194.76      213.65     10.72 o
  -3   0   6       50.22       49.83      4.00 o
  -2   0   6       36.89       43.87      4.05 o
  -1   0   6      190.74      191.38      8.68 o
   0   0   6     1287.62     1296.58     25.05 o
   1   0   6       59.38       57.21      6.30 o
   2   0   6       12.60       10.19      3.64 o
   3   0   6        1.36        2.63      3.07 o
   4   0   6        9.62       21.29      5.13 o
  -9   1   6        0.02        3.23      2.70 o
  -8   1   6       13.25       13.91      3.40 o
  -7   1   6       22.95       22.68      3.97 o
  -6   1   6       79.96       86.84      5.67 o
  -5   1   6      124.01      128.66     16.20 o
  -4   1   6        0.34        0.41      1.60 o
  -3   1   6       15.46       14.64      1.91 o
  -2   1   6      288.66      277.17      6.19 o
  -1   1   6      109.47       96.22      4.77 o
   0   1   6      638.05      637.03     12.29 o
   1   1   6       97.48       85.11      5.13 o
   2   1   6       62.55       59.57      4.77 o
   3   1   6       15.61       20.05      6.45 o
   4   1   6        0.22       -2.88      2.13 o
  -9   2   6        7.93        9.19      3.32 o
  -8   2   6       16.84       18.55      3.58 o
  -7   2   6       16.70       20.52      3.79 o
  -6   2   6      124.73      129.71      6.68 o
  -5   2   6       12.03       11.24      2.90 o
  -4   2   6       73.97       84.72      5.86 o
  -3   2   6       12.14        6.85      1.82 o
  -2   2   6      169.21      165.02      4.99 o
  -1   2   6      422.05      392.91      8.95 o
   0   2   6     1374.60     1361.54     44.32 o
   1   2   6      273.16      264.40     10.80 o
   2   2   6       84.22       94.40      9.79 o
   3   2   6        2.66        4.92      2.36 o
   4   2   6        0.07        1.20      2.45 o
  -9   3   6        0.30        0.54      2.41 o
  -8   3   6        1.21        4.22      2.42 o
  -7   3   6        3.13        4.92      2.53 o
  -6   3   6       57.71       54.93      5.71 o
  -5   3   6        4.56        4.13      2.79 o
  -4   3   6        2.43        2.29      1.78 o
  -3   3   6        9.29       11.34      1.81 o
  -2   3   6        0.60        0.53      1.21 o
  -1   3   6      490.07      440.03     20.44 o
   0   3   6      230.25      236.24      7.26 o
   1   3   6       15.03       15.38      2.85 o
   2   3   6       20.32       22.81      3.48 o
   3   3   6        0.02        1.70      1.92 o
   4   3   6       13.93       22.79      5.19 o
  -9   4   6        2.76        2.01      3.18 o
  -8   4   6        4.53        4.05      2.44 o
  -7   4   6        6.81        8.23      2.80 o
  -6   4   6        4.71        4.24      2.33 o
  -5   4   6        1.16        0.61      2.43 o
  -4   4   6       35.68       37.19      3.05 o
  -3   4   6       27.42       27.97      2.38 o
  -2   4   6        2.25        1.42      1.21 o
  -1   4   6        9.61       11.96      2.38 o
   0   4   6      189.66      193.22     10.48 o
   1   4   6       70.07       64.32      4.60 o
   2   4   6       13.43       14.36      2.97 o
   3   4   6       41.24       47.02      4.63 o
  -9   5   6       41.65       42.97      6.29 o
  -8   5   6        4.41        6.33      4.50 o
  -7   5   6       39.47       43.59      5.81 o
  -6   5   6        3.08        1.75      2.08 o
  -5   5   6       36.18       39.58      4.17 o
  -4   5   6        9.72       13.02      2.40 o
  -3   5   6      232.10      217.80      5.58 o
  -2   5   6       45.19       40.51      3.24 o
  -1   5   6      197.25      187.31     27.99 o
   0   5   6        2.22       -0.59      1.62 o
   1   5   6       76.01       89.32      8.09 o
   2   5   6       11.43        7.88      3.25 o
   3   5   6       12.08       13.69      3.15 o
  -9   6   6        8.77       13.04      3.85 o
  -8   6   6       20.97       27.50      5.12 o
  -7   6   6        5.44        5.21      3.07 o
  -6   6   6        0.02       -2.06      2.32 o
  -5   6   6        0.12        0.39      2.61 o
  -4   6   6        0.98       -0.79      1.56 o
  -3   6   6       56.93       40.71      3.00 o
  -2   6   6      114.98      124.93      6.10 o
  -1   6   6       43.03       45.46      3.64 o
   0   6   6       98.49      102.68      5.57 o
   1   6   6       10.07       12.00      2.87 o
   2   6   6       27.45       32.19      3.76 o
   3   6   6        6.75        5.96      2.48 o
  -9   7   6       11.13       20.38      4.67 o
  -8   7   6       25.39       27.57      5.21 o
  -7   7   6        4.60        3.63      2.79 o
  -6   7   6       41.65       52.78      6.10 o
  -5   7   6        0.31       -1.77      2.46 o
  -4   7   6        0.25        1.61      1.68 o
  -3   7   6       37.42       43.93      3.15 o
  -2   7   6       86.72       83.40      4.97 o
  -1   7   6       69.67       71.08      4.84 o
   0   7   6       53.65       56.42      4.75 o
   1   7   6        3.52        3.55      2.35 o
   2   7   6       22.88       23.70      3.48 o
   3   7   6       19.84       18.69      3.50 o
  -9   8   6        4.49        6.05      2.81 o
  -8   8   6        1.61        5.39      3.20 o
  -7   8   6       79.82       82.64      9.64 o
  -6   8   6        8.99       12.00      3.86 o
  -5   8   6        2.44        3.32      2.90 o
  -4   8   6      171.28      175.64      6.34 o
  -3   8   6        0.28       -0.96      1.31 o
  -2   8   6       37.66       31.58      3.21 o
  -1   8   6       47.32       24.19      3.25 o
   0   8   6        3.30        5.14      2.29 o
   1   8   6       96.20       89.71      8.27 o
   2   8   6       11.71        9.66      2.81 o
   3   8   6        8.80       12.63      3.48 o
  -9   9   6        1.73        6.30      5.65 o
  -8   9   6        9.58       10.54      3.90 o
  -7   9   6        0.07        3.19      2.82 o
  -6   9   6       81.49      107.95      8.04 o
  -5   9   6       18.26       30.57      5.70 o
  -4   9   6      186.59      174.21      6.47 o
  -3   9   6       28.03       24.97      3.24 o
  -2   9   6        0.50        0.32      1.49 o
  -1   9   6       59.65       44.30      3.77 o
   0   9   6       24.17       32.88      3.94 o
   1   9   6       18.88       23.67      3.77 o
   2   9   6        5.50        0.26      1.94 o
   3   9   6        4.56        4.84      2.52 o
  -8  10   6        9.16       12.77      4.95 o
  -7  10   6        6.48        5.67      3.51 o
  -6  10   6        0.72        0.99      3.26 o
  -5  10   6        3.27        4.98      3.35 o
  -4  10   6      163.79      167.65      8.99 o
  -3  10   6       20.76       21.19      2.58 o
  -2  10   6       15.27       12.97      2.66 o
  -1  10   6        0.09        0.93      1.68 o
   0  10   6        8.76        4.91      2.32 o
   1  10   6       73.77       62.81      5.35 o
   2  10   6        2.77        1.58      2.28 o
   3  10   6        3.05        6.16      2.91 o
  -8  11   6        1.72        4.40      3.45 o
  -7  11   6       13.16       16.78      5.79 o
  -6  11   6       98.03       92.01     10.93 o
  -5  11   6       68.63       71.62      7.11 o
  -4  11   6       22.10       19.42      3.25 o
  -3  11   6        9.76        9.70      2.19 o
  -2  11   6       69.10       64.22      4.33 o
  -1  11   6       20.36       20.14      3.20 o
   0  11   6       79.23       71.92      5.48 o
   1  11   6       32.49       29.64      4.19 o
   2  11   6        1.53        6.29      2.67 o
   3  11   6        2.00        7.00      3.96 o
  -8  12   6        0.43        2.33      3.22 o
  -7  12   6       39.51       42.91      6.39 o
  -6  12   6      136.76      129.08      9.12 o
  -5  12   6      736.55      710.94     42.21 o
  -4  12   6       10.75       12.45      2.35 o
  -3  12   6      117.87      119.42      7.43 o
  -2  12   6       36.83       38.86      3.72 o
  -1  12   6       18.79       18.69      2.93 o
   0  12   6       14.99       12.45      3.30 o
   1  12   6       16.15       14.40      3.31 o
   2  12   6       11.26       17.06      3.44 o
  -8  13   6        4.09        4.01      3.75 o
  -7  13   6        4.70        5.32      3.68 o
  -6  13   6       86.24       90.31     12.59 o
  -5  13   6        8.58       17.64      4.53 o
  -4  13   6       39.34       45.02      3.53 o
  -3  13   6        8.32        9.71      2.20 o
  -2  13   6       47.92       45.16      3.96 o
  -1  13   6       72.73       71.71      4.85 o
   0  13   6        1.17        2.05      2.15 o
   1  13   6        0.66        1.08      2.10 o
   2  13   6       21.69       27.20      4.30 o
  -7  14   6        0.26       -0.14      2.83 o
  -6  14   6       14.33       20.31      4.84 o
  -5  14   6       17.81       14.48      4.28 o
  -4  14   6        0.02        2.35      1.93 o
  -3  14   6        7.86        8.51      2.18 o
  -2  14   6       22.51       24.24      3.26 o
  -1  14   6       16.03       16.24      2.95 o
   0  14   6        3.37        2.43      2.19 o
   1  14   6      107.67      115.69      7.07 o
   2  14   6       23.16       34.60      6.12 o
  -7  15   6        2.28        4.96      3.41 o
  -6  15   6       50.69       43.87      7.67 o
  -5  15   6       44.13       43.64      6.24 o
  -4  15   6       63.53       60.48      4.50 o
  -3  15   6        1.62        4.64      1.98 o
  -2  15   6        3.28        4.59      2.10 o
  -1  15   6      194.14      196.67     18.03 o
   0  15   6       39.20       41.47      5.86 o
   1  15   6        0.00        0.33      2.11 o
  -7  16   6       11.76        5.34      5.99 o
  -6  16   6       17.50       14.59      5.84 o
  -5  16   6       55.25       60.36      7.23 o
  -4  16   6       13.29       11.98      2.78 o
  -3  16   6       42.15       43.28      4.01 o
  -2  16   6        0.48        1.39      1.93 o
  -1  16   6      101.35       93.54      5.67 o
   0  16   6        8.71       11.79      3.37 o
   1  16   6       15.09       15.56      3.41 o
  -6  17   6        2.93       11.59      4.00 o
  -5  17   6        0.11       -2.68      3.00 o
  -4  17   6       18.85       25.24      3.58 o
  -3  17   6        0.10       -0.82      1.70 o
  -2  17   6       72.43       61.66      4.95 o
  -1  17   6       14.45       18.13      3.19 o
   0  17   6        1.01        0.39      1.90 o
   1  17   6        0.24       -0.97      2.61 o
  -6  18   6        1.75        2.78      4.50 o
  -5  18   6        6.58       12.57      5.80 o
  -4  18   6        3.37        0.64      2.36 o
  -3  18   6       14.25       13.80      2.83 o
  -2  18   6       10.75        7.69      2.66 o
  -1  18   6        3.23        7.11      2.40 o
   0  18   6        2.47        4.64      2.41 o
  -5  19   6        0.89        1.99      5.52 o
  -4  19   6       10.68        8.09      2.78 o
  -3  19   6        5.94        8.00      2.75 o
  -2  19   6       17.85       13.82      3.18 o
  -1  19   6        0.50        2.03      2.12 o
  -4  20   6        0.25       -0.33      2.27 o
  -3  20   6       19.76       18.15      3.57 o
  -2  20   6        0.03       -2.15      1.88 o
  -9   1   7        3.49        4.29      2.78 o
  -8   1   7        1.97       -0.09      2.70 o
  -7   1   7       55.51       64.73      7.69 o
  -6   1   7        4.28        2.74      2.92 o
  -5   1   7        1.40        2.10      2.48 o
  -4   1   7       19.83       19.27      3.54 o
  -3   1   7      103.44      102.09      4.31 o
  -2   1   7        1.11       -1.16      1.81 o
  -1   1   7       77.53       88.04      5.08 o
   0   1   7        1.68        0.96      1.95 o
   1   1   7       36.71       49.09      6.94 o
   2   1   7        4.17        7.36      2.57 o
  -9   2   7        0.00       -1.29      2.85 o
  -8   2   7        1.96        0.26      2.42 o
  -7   2   7       38.25       37.84      4.88 o
  -6   2   7       12.78       10.55      3.92 o
  -5   2   7        2.93        2.11      2.43 o
  -4   2   7        0.62        0.88      2.23 o
  -3   2   7       36.06       36.29      5.07 o
  -2   2   7      521.63      539.90     30.20 o
  -1   2   7        5.08        1.30      1.87 o
   0   2   7       79.26       81.61      5.28 o
   1   2   7        4.94        7.65      2.63 o
   2   2   7        2.13        0.51      2.07 o
  -9   3   7        4.22        4.25      3.13 o
  -8   3   7        0.02       -1.27      2.83 o
  -7   3   7        0.95        1.18      2.45 o
  -6   3   7        4.31        2.36      3.07 o
  -5   3   7      102.15      111.91      7.94 o
  -4   3   7      165.85      168.59      7.53 o
  -3   3   7        2.74        2.88      1.74 o
  -2   3   7        0.14        2.22      1.97 o
  -1   3   7       23.11       27.31      6.17 o
   0   3   7       14.65        9.55      2.71 o
   1   3   7       48.43       49.30      4.82 o
   2   3   7        9.90       15.08      3.19 o
  -9   4   7        0.03       -0.80      4.31 o
  -8   4   7       33.38       31.52      6.05 o
  -7   4   7        2.41        0.10      2.95 o
  -6   4   7        5.16        4.34      3.38 o
  -5   4   7       35.56       45.98      7.44 o
  -4   4   7       14.04       18.22      3.42 o
  -3   4   7        0.16        1.03      1.86 o
  -2   4   7      807.22      824.58     29.83 o
  -1   4   7      116.19      118.05      5.67 o
   0   4   7        0.18        1.19      1.92 o
   1   4   7        0.01       -0.01      2.23 o
   2   4   7       11.50       12.23      3.19 o
  -9   5   7        2.10       -2.12      3.79 o
  -8   5   7        3.93        5.10      3.57 o
  -7   5   7        0.32       -0.96      2.73 o
  -6   5   7        5.07        4.77      3.34 o
  -5   5   7        0.05       -1.12      2.81 o
  -4   5   7      106.65      103.21      6.14 o
  -3   5   7      472.37      461.57     18.39 o
  -2   5   7      196.86      203.47     18.53 o
  -1   5   7       25.07       26.72      3.90 o
   0   5   7        0.70        1.46      2.23 o
   1   5   7       46.71       52.48      4.78 o
   2   5   7       75.68      106.24      7.23 o
  -9   6   7       13.73       17.91      7.84 o
  -8   6   7       44.58       38.78      6.43 o
  -7   6   7        1.59        3.05      3.44 o
  -6   6   7        8.65        8.07      3.94 o
  -5   6   7       17.08       21.43      4.57 o
  -4   6   7        3.35        3.46      2.59 o
  -3   6   7      244.37      222.51      7.06 o
  -2   6   7      152.99      149.14      6.69 o
  -1   6   7        3.98        4.26      2.18 o
   0   6   7       32.70       35.47      4.98 o
   1   6   7        5.67        2.35      2.57 o
   2   6   7       22.66       33.17      6.19 o
  -8   7   7        2.08        5.54      3.05 o
  -7   7   7        2.12        0.07      3.25 o
  -6   7   7       22.89       17.94      6.76 o
  -5   7   7        6.43        8.58      3.73 o
  -4   7   7        9.50       10.42      3.04 o
  -3   7   7       33.82       34.63      3.58 o
  -2   7   7        7.71        3.74      2.30 o
  -1   7   7      100.80       97.07      6.13 o
   0   7   7        8.12        7.12      2.65 o
   1   7   7        2.66        2.26      2.42 o
   2   7   7        1.01        2.71      3.69 o
  -8   8   7       26.23       27.59      5.45 o
  -7   8   7       58.73       64.28      7.45 o
  -6   8   7       16.24       15.80      4.58 o
  -5   8   7       18.75       15.41      4.45 o
  -4   8   7        0.62        0.24      2.84 o
  -3   8   7      111.84      115.15      6.82 o
  -2   8   7       89.45       76.27      5.37 o
  -1   8   7        5.53        3.72      2.24 o
   0   8   7        0.13       -0.11      2.12 o
   1   8   7        0.08        1.97      2.57 o
   2   8   7       13.10       16.33      5.68 o
  -8   9   7       53.96       64.64      8.22 o
  -7   9   7      108.90      102.02      9.02 o
  -6   9   7       25.55       28.59      5.67 o
  -5   9   7       32.23       44.80      6.25 o
  -4   9   7       25.32       32.02      5.28 o
  -3   9   7       84.38       80.87      8.04 o
  -2   9   7       70.27       57.45      4.95 o
  -1   9   7       17.13       17.23      3.35 o
   0   9   7       54.20       66.19      5.77 o
   1   9   7        3.11        2.99      2.45 o
  -8  10   7        0.75        2.06      3.18 o
  -7  10   7       70.61       68.38      7.83 o
  -6  10   7       57.62       49.53      8.10 o
  -5  10   7       17.53       18.80      5.16 o
  -4  10   7        0.61        0.77      3.84 o
  -3  10   7        9.36        9.86      2.90 o
  -2  10   7       24.14       27.05      4.66 o
  -1  10   7      100.14      102.24      7.87 o
   0  10   7        1.72        1.06      2.36 o
   1  10   7        4.50        1.94      2.44 o
  -7  11   7        1.57        2.77      3.98 o
  -6  11   7       67.95       71.30     13.75 o
  -5  11   7        4.16        5.21      4.72 o
  -4  11   7        5.37        7.86      3.79 o
  -3  11   7       44.51       47.77      4.19 o
  -2  11   7       42.83       40.23      4.36 o
  -1  11   7       32.66       37.36      4.51 o
   0  11   7       10.54        5.58      2.67 o
   1  11   7        0.10        0.09      2.41 o
  -7  12   7        1.61       -0.68      3.39 o
  -6  12   7       13.07       14.32      6.27 o
  -5  12   7       18.28       13.48      4.54 o
  -4  12   7        0.00       -1.78      2.72 o
  -3  12   7       20.08       18.39      2.98 o
  -2  12   7       23.25       17.42      3.03 o
  -1  12   7      136.42      126.17      7.92 o
   0  12   7       11.08       14.16      3.30 o
   1  12   7        4.16       -0.82      3.93 o
  -7  13   7        2.66       -2.73      5.61 o
  -6  13   7       31.56       49.21     15.61 o
  -5  13   7       10.59        9.33      4.39 o
  -4  13   7        2.40        2.35      3.06 o
  -3  13   7       53.59       50.83      4.46 o
  -2  13   7        2.49        0.75      1.87 o
  -1  13   7       17.66       23.32      3.88 o
   0  13   7       58.06       56.30      5.58 o
  -6  14   7        2.75        1.60      5.03 o
  -5  14   7        4.22        3.95      3.53 o
  -4  14   7       16.31       18.99      4.96 o
  -3  14   7       10.00        6.25      2.42 o
  -2  14   7        4.06        5.52      2.33 o
  -1  14   7       19.14       23.85      3.89 o
   0  14   7        7.44        3.04      3.59 o
  -6  15   7        2.43        1.72      3.54 o
  -5  15   7        0.22        1.87      2.76 o
  -4  15   7        1.67        4.85      4.17 o
  -3  15   7       22.69       30.97      3.93 o
  -2  15   7       39.69       41.98      4.35 o
  -1  15   7        2.05       -0.21      2.05 o
  -6  16   7        1.57        6.24      6.17 o
  -5  16   7        6.28        4.79      3.52 o
  -4  16   7        8.68       12.24      5.41 o
  -3  16   7        2.94        3.21      2.15 o
  -2  16   7        4.19        1.52      1.99 o
  -1  16   7        0.81       -0.52      2.20 o
  -5  17   7        5.33       13.08      7.30 o
  -4  17   7        4.45       10.91      5.03 o
  -3  17   7        5.90        8.37      3.05 o
  -2  17   7       15.24       17.07      3.36 o
  -8   0   8        0.11        0.41      4.17 o
  -7   0   8        1.03        0.73      4.10 o
  -6   0   8       32.20       39.92     10.99 o
  -5   0   8        0.13       -2.35      3.56 o
  -4   0   8       76.89       85.71     12.80 o
  -3   0   8      125.62      136.00      8.60 o
  -2   0   8      209.62      231.00     11.28 o
  -1   0   8        9.63        0.80      3.30 o
   0   0   8       24.87       25.39      5.47 o
  -8   1   8        0.17        2.26      2.95 o
  -7   1   8       33.15       37.69      5.23 o
  -6   1   8        8.91        6.71      3.99 o
  -5   1   8       14.87       20.93      4.35 o
  -4   1   8        1.16        4.62      3.49 o
  -3   1   8        3.25        2.41      2.24 o
  -2   1   8       94.82       96.79      5.70 o
  -1   1   8       88.41       96.42      5.98 o
   0   1   8        7.14        7.96      2.71 o
  -8   2   8        1.89        5.22      4.01 o
  -7   2   8        5.38        2.81      3.75 o
  -6   2   8        1.44        3.59      3.70 o
  -5   2   8       16.73       19.63      4.95 o
  -4   2   8       18.93       19.87      5.93 o
  -3   2   8       32.71       26.32      3.61 o
  -2   2   8       45.16       50.72      4.58 o
  -1   2   8       39.80       45.45      4.62 o
   0   2   8       52.26       68.04      5.56 o
  -8   3   8        0.02       -1.28      3.17 o
  -7   3   8        1.24        3.03      3.31 o
  -6   3   8        1.89       -1.73      3.55 o
  -5   3   8        3.60        7.96      4.14 o
  -4   3   8       10.54       12.88      5.34 o
  -3   3   8       77.31       78.16      5.60 o
  -2   3   8       52.18       59.75      6.68 o
  -1   3   8       12.47       13.37      3.55 o
   0   3   8       10.36       15.26      3.38 o
  -8   4   8        0.71        5.99      4.11 o
  -7   4   8        1.31        3.35      3.49 o
  -6   4   8        6.19        7.40      4.29 o
  -5   4   8       16.00       19.72      7.15 o
  -4   4   8      136.94      172.97     12.18 o
  -3   4   8       60.14       61.52      7.68 o
  -2   4   8        9.85        7.28      2.79 o
  -1   4   8        5.37        3.79      2.79 o
   0   4   8       23.21       28.39      7.73 o
  -8   5   8       12.12       12.69      6.45 o
  -7   5   8        2.75        0.81      3.57 o
  -6   5   8       42.00       44.55      6.63 o
  -5   5   8        3.62        0.07      3.43 o
  -4   5   8      165.47      195.68     13.04 o
  -3   5   8       81.41       71.72      5.48 o
  -2   5   8       22.05       23.51      5.11 o
  -1   5   8        0.02       -0.40      2.87 o
   0   5   8        0.14        0.27      2.70 o
  -8   6   8        0.04        4.00      3.74 o
  -7   6   8        0.00       -2.90      2.88 o
  -6   6   8        0.02        1.70      3.72 o
  -5   6   8        2.56        4.51      3.95 o
  -4   6   8      252.62      278.13     15.29 o
  -3   6   8        3.64        4.77      3.01 o
  -2   6   8       33.32       36.37      4.56 o
  -1   6   8        1.95       -1.56      2.32 o
   0   6   8        5.88        4.76      2.77 o
  -7   7   8       40.94       47.90      6.94 o
  -6   7   8       23.06       24.44      5.70 o
  -5   7   8      171.37      203.13     11.10 o
  -4   7   8       57.19       72.15      9.39 o
  -3   7   8       98.44       91.31      6.06 o
  -2   7   8        0.15        2.34      2.57 o
  -1   7   8        1.63        5.34      2.90 o
   0   7   8        1.33       -0.95      6.23 o
  -7   8   8       23.72       24.11      5.79 o
  -6   8   8        5.56        9.65      4.40 o
  -5   8   8      248.77      292.29     13.29 o
  -4   8   8        0.75        3.17      4.57 o
  -3   8   8        7.35        3.45      2.72 o
  -2   8   8        5.42        2.01      2.51 o
  -1   8   8        4.18        2.80      3.81 o
  -7   9   8        0.87        3.68      3.42 o
  -6   9   8       38.37       41.16      7.60 o
  -5   9   8        0.27        0.19      3.50 o
  -4   9   8       25.24       23.30      6.66 o
  -3   9   8      100.12       89.06      9.27 o
  -2   9   8        9.87       10.39      3.28 o
  -1   9   8        0.25       -0.52      2.36 o
  -7  10   8        2.99        7.15      8.08 o
  -6  10   8        0.00        1.70      3.75 o
  -5  10   8       61.73       70.50      9.65 o
  -4  10   8       11.96        8.90      5.34 o
  -3  10   8        3.17        1.86      2.75 o
  -2  10   8        8.76        8.72      3.11 o
  -1  10   8        3.59        9.83      3.49 o
  -6  11   8       12.61       20.02      6.89 o
  -5  11   8        8.89        6.41      4.30 o
  -4  11   8        0.33       -3.82      3.79 o
  -3  11   8       16.08       23.29      3.94 o
  -2  11   8       13.93       12.67      4.02 o
  -6  12   8       23.82       23.27      8.64 o
  -5  12   8        8.83        3.69      4.33 o
  -4  12   8        0.01       -1.50      4.46 o
  -3  12   8        0.24        2.82      2.58 o
  -2  12   8        7.11       14.33      3.77 o
  -5  13   8        7.72        4.41      5.27 o
  -4  13   8        0.24       -2.06      6.40 o
  -3  13   8        0.47        2.51      2.93 o
  -6   1   9        8.92       13.33      5.09 o
  -5   1   9        5.31        7.79      8.31 o
  -4   1   9        1.67        3.04      6.94 o
  -3   1   9        0.03       -2.73      3.31 o
  -6   2   9        3.45        3.97      4.57 o
  -5   2   9       31.88       50.34     12.39 o
  -4   2   9        0.03        0.83      6.42 o
  -3   2   9        3.98        2.93      3.17 o
  -6   3   9       20.05       23.21      7.83 o
  -5   3   9        1.05        8.39      7.25 o
  -4   3   9       57.06       86.24     15.02 o
  -3   3   9        0.33        0.34      3.44 o
  -6   4   9       76.21       92.23      9.08 o
  -5   4   9        3.25        6.37      7.07 o
  -4   4   9        8.56       14.47      7.84 o
  -3   4   9        2.31       -0.09      3.17 o
  -5   5   9        6.43        4.72      7.51 o
  -4   5   9       24.89       33.21     11.38 o
  -3   5   9        4.44        2.13      2.83 o
  -5   6   9       40.02       48.80      9.08 o
  -4   6   9        2.68        2.73      7.28 o
 
